# Supplementary material for: The fitness cost of horizontally transferred and mutational antimicrobial resistance in Escherichia coli
Source: Front Microbiol. 2023 Jun 30;14:1186920. doi: 10.3389/fmicb.2023.1186920 (PMC10348881; doi:10.3389/fmicb.2023.1186920)
Supplement: Supplementary file 2 [file Data_Sheet_1.XLSX]

## Sheet: Table S1
Authors	Date	Journal	Title	Doi	Fitness value	Methods used	Retained after estimation of the method
Adkins-Jablonski et al	2021	PNAS	Market forces determine the distribution of a leaky function in a simple microbial community	doi: 10.1073/pnas.2109813118	no
Agrawal et al	2018	Journal of Bacteriology	Species-Specific Interactions of Arr with RplK Mediate Stringent Response in Bacteria	doi: 10.1128/JB.00722-17	no
Ahmad et al	2016	BMC Microbiology	Modeling the growth dynamics of multiple Escherichia coli strains in the pig intestine following intramuscular ampicillin treatment	DOI 10.1186/s12866-016-0823-3	yes	not common method used	no
Allen et al	2019	Applied and Environmental Microbiology	Resistance Gene Carriage Predicts Growth of Natural and Clinical Escherichia coli Isolates in the Absence of Antibiotics	doi: 10.1128/AEM.02111-18	no
Allonso del valle et al	2021	Nature Communication	Variability of plasmid fitness effects contributes to plasmid persistence in bacterial communities	10.1038/s41467-021-22849-y	Yes	lenski	yes
Alvarez-Fraga et al	2022	mBio	Differential Afa/Dr Fimbriae Expression in the Multidrug-Resistant Escherichia coli ST131 Clone	doi: 10.1128/mbio.03519-21	no
Amoros-Moya et al	2010	Molecular Biology and Evolution	Evolution in regulatory regions rapidly compensates the cost of nonoptimal codon usage	doi: 10.1093/molbev/msq103	no
Angst and Hall	2013	BMC Evolutionary Biology	The cost of antibiotic resistance depends on evolutionary history in Escherichia coli	https://doi.org/10.1186/1471-2148-13-163	Yes	lenski	yes
Baker et al	2017	Antimicrobial Agents and Chemotherapy	Cephem Potentiation by Inactivation of Nonessential Genes Involved in Cell Wall Biogenesis of β-Lactamase-Producing Escherichia coli	doi: 10.1128/AAC.01773-16	no
Balado et al	2013	FEMS Microbiology Ecology	Integrating conjugative elements of the SXT/R391 family from fish-isolated Vibrios encode restriction-modification systems that confer resistance to bacteriophages	doi: 10.1111/1574-6941.12007	no
Balbontin et al	2021	Molecular Biology and Evolution	DNA Breaks-Mediated Fitness Cost Reveals RNase HI as a New Target for Selectively Eliminating Antibiotic-Resistant Bacteria	doi: 10.1093/molbev/msab093	yes	not common method used	no
Basra et al	2018	Genome Biology and Evolution	Fitness Tradeoffs of Antibiotic Resistance in Extraintestinal Pathogenic Escherichia coli	doi:10.1093/gbe/evy030	yes	not relative to WT	no
Bearson et al	2014	Frontiers in microbiology	The agricultural antibiotic carbadox induces phage-mediated gene transfer in Salmonella	doi: 10.3389/fmicb.2014.00052	no
Ben Zakour et al	2016	mBio	Sequential Acquisition of Virulence and Fluoroquinolone Resistance Has Shaped the Evolution of Escherichia coli ST131	doi: 10.1128/mBio.00347-16	no
Bezuidt et al	2011	PloS One	Mainstreams of horizontal gene exchange in enterobacteria: consideration of the outbreak of enterohemorrhagic E. coli O104:H4 in Germany in 2011	doi: 10.1371/journal.pone.0025702	no
Bharward et al	2019	World Journal of Microbiological Biotechnologies	Rewiring the functional complexity between Crc, Hfq and sRNAs to regulate carbon catabolite repression in Pseudomonas	doi: 10.1007/s11274-019-2717-7	no
Billman-Jacobe et al	2018	Antimicrobial agents and chemotherapy	pSTM6-275, a Conjugative IncHI2 Plasmid of Salmonella enterica That Confers Antibiotic and Heavy-Metal Resistance under Changing Physiological Conditions	doi: 10.1128/AAC.02357-17	no
Blair et al	2015	PNAS	AcrB drug-binding pocket substitution confers clinically relevant resistance and altered substrate specificity	doi: 10.1073/pnas.1419939112	No
Blanco Massani et al	2018	Biometals	Chromosomal Sil system contributes to silver resistance in E. coli ATCC 8739	doi: 10.1007/s10534-018-0143-1	no
Bonnet et al	2021	mBio	Host Colonization as a Major Evolutionary Force Favoring the Diversity and the Emergence of the Worldwide Multidrug-Resistant Escherichia coli ST131	doi: 10.1128/mBio.01451-21	no
Bouma and Lenski	1988	Nature	Evolution of a bacteria/plasmid association	doi: 10.1038/335351a0	no
Bousquet et al	2018	International journal of antimicrobial agents	Clinical isolates of Escherichia coli solely resistant to mecillinam: prevalence and epidemiology	https://doi.org/10.1016/j.ijantimicag.2017.11.001	No
Brandis et al	2021	Journal of Antimicrobial chemotherapy	Mutant RNA polymerase can reduce susceptibility to antibiotics via ppGpp-independent induction of a stringent-like response	doi:10.1093/jac/dkaa469	Yes	Dykhuizen	yes
Bratulic et al	2017	Nature Communication	Mistranslation can enhance fitness through purging of deleterious mutations	doi: 10.1038/ncomms15410	no
Breland et al	2017	Frontiers in cellular Infection Microbiology	An Overview of Two-Component Signal Transduction Systems Implicated in Extra-Intestinal Pathogenic E. coli Infections	doi: 10.3389/fcimb.2017.00162	no
Cai et al	2021	Frontiers in microbiology	Histone-Like Nucleoid Structuring Protein Modulates the Fitness of tet(X4)-Bearing IncX1 Plasmids in Gram-Negative Bacteria	doi: 10.3389/fmicb.2021.763288	yes	lenski	yes
Cairns et al	2022	Evolution Letters	Strong selective environments determine evolutionary outcome in time-dependent fitness seascapes	doi: 10.1002/evl3.284	no
Campos et al	2020	Journal of global antimicrobial resistance	Characterization of fosfomycin heteroresistance among multidrug-resistant Escherichia coli isolates from hospitalized patients in Rio de Janeiro, Brazil	https://doi.org/10.1016/j.jgar.2020.04.026	yes	not competitive	no
Card et al	2021	Evolution	Idiosyncratic variation in the fitness costs of tetracycline-resistance mutations in Escherichia coli	doi: 10.1111/evo.14203	Yes	lenski	yes
Card et al	2019	PloS Biology	Historical contingency in the evolution of antibiotic resistance after decades of relaxed selection	doi: 10.1371/journal.pbio.3000397	no
Chait et al	2007	Nature	Antibiotic interactions that select against resistance	doi: 10.1038/nature05685	no
Chantiziaras et al	2017	Journal of Antimicrobial chemotherapy	Studying the effect of administration route and treatment dose on the selection of enrofloxacin resistance in commensal Escherichia coli in broilers	10.1093/jac/dkx104	no
Chantiziaras et al	2018	Avian Pathologies	The effect of a commercial competitive exclusion product on the selection of enrofloxacin resistance in commensal E. coli in broilers	doi: 10.1080/03079457.2018.1486027	no
Chaudhry et al	2021	Methods Molecular Biology	Construction of Human Cytomegalovirus Mutants with Markerless BAC Mutagenesis	doi: 10.1007/978-1-0716-1111-1_8	no
Chen et al	2020	ASM Journals	Integrating CRISPR-Enabled Trackable Genome Engineering and Transcriptomic Analysis of Global Regulators for Antibiotic Resistance Selection and Identification in Escherichia coli	10.1128/mSystems.00232-20	No
Cheng et al	2021	Frontiers in microbiology	Prevalence and Characteristic of Swine-Origin mcr-1-Positive Escherichia coli in Northeastern China	doi: 10.3389/fmicb.2021.712707	yes	Not possible to determine fitness relatif to the resistance	no
Chevereau et al	2015	PloS Biology	Quantifying the Determinants of Evolutionary Dynamics Leading to Drug Resistance	doi: 10.1371/journal.pbio.1002299	no
Chopra et al	2003	Drug Resist Updat.	The role of mutators in the emergence of antibiotic-resistant bacteria	doi: 10.1016/s1368-7646(03)00041-4	no
Cisneros-Mayoral et al	2022	Molecular Biology and Evolution	Evolutionary History and Strength of Selection Determine the Rate of Antibiotic Resistance Adaptation	doi: 10.1093/molbev/msac185	yes	Modelisation	no
Concepcion-Acevedo et al	2015	Plos One	Malthusian Parameters as Estimators of the Fitness of Microbes: A Cautionary Tale about the Low Side of High Throughput	doi: 10.1371/journal.pone.0126915	yes	Relative growth rate	no
Costanzo and Hartl	2011	Journal of genetics	The evolutionary landscape of antifolate resistance in Plasmodium falciparum	doi: 10.1007/s12041-011-0072-z	no
Couce et al	2015	Proc Biol Sci.	Bypass of genetic constraints during mutator evolution to antibiotic resistance	doi: 10.1098/rspb.2014.2698	no
Couce et al	2013	PloS Genetics	Mutational spectrum drives the rise of mutator bacteria	doi: 10.1371/journal.pgen.1003167	yes	lenski	yes
Cowley et al	2018	mBio	Transposon Insertion Sequencing Elucidates Novel Gene Involvement in Susceptibility and Resistance to Phages T4 and T7 in Escherichia coli O157	doi: 10.1128/mBio.00705-18	no
Cowley et al	2016	Microbial Genomics	Short-term evolution of Shiga toxin-producing Escherichia coli O157:H7 between two food-borne outbreaks	doi: 10.1099/mgen.0.000084	no
Creamer et al	2017	Applied and Environmental Microbiology	Benzoate- and Salicylate-Tolerant Strains of Escherichia coli K-12 Lose Antibiotic Resistance during Laboratory Evolution	doi: 10.1128/AEM.02736-16	yes	not competitive	no
Crisan et al	2021	mSphere	A New Contact Killing Toxin Permeabilizes Cells and Belongs to a Broadly Distributed Protein Family	doi: 10.1128/mSphere.00318-21	no
Criswell et al	2006	Antimicrobial agents and chemotherapy	Mutations conferring aminoglycoside and spectinomycin resistance in Borrelia burgdorferi	doi:10.1128/AAC.50.2.445–452.2006	No
Curiao et al	2015	Antimicrobial agents and chemotherapy	Polymorphic Variation in Susceptibility and Metabolism of Triclosan-Resistant Mutants of Escherichia coli and Klebsiella pneumoniae Clinical Strains Obtained after Exposure to Biocides and Antibiotics	https://doi-org.proxy.insermbiblio.inist.fr/10.1128/AAC.00187-15	yes	relative growth rate	no
Dahlberg and Chao	2003	Genetics	Amelioration of the cost of conjugative plasmid carriage in Eschericha coli K12	doi: 10.1093/genetics/165.4.1641	yes	lenski	yes
Das et al	2020	eLife	Predictable properties of fitness landscapes induced by adaptational tradeoffs	doi: 10.7554/eLife.55155	no
Davison et al	2017	Antimicrobial agents and chemotherapy	A New Natural Product Analog of Blasticidin S Reveals Cellular Uptake Facilitated by the NorA Multidrug Transporter	doi: 10.1128/AAC.02635-16	no
Deris et al	2013	Science	The innate growth bistability and fitness landscapes of antibiotic-resistant bacteria	doi: 10.1126/science.1237435	no
Dhouib et al	2021	FASEB BioAdvances	Antivirulence DsbA inhibitors attenuate Salmonella enterica serovar Typhimurium fitness without detectable resistance	doi: 10.1096/fba.2020-00100	no
Dietrich et al	2013	ACS Synthetic Biology	Transcription factor-based screens and synthetic selections for microbial small-molecule biosynthesis	doi: 10.1021/sb300091d	no
Dimitriu et al	2019	Nature research	Negative frequency dependent selection on plasmid carriage and low fitness costs maintain extended spectrum β-lactamases in Escherichia coli	https://doi.org/10.1038/s41598-019-53575-7	Yes	lenski	yes
Drawz et al	2015	Antimicrobial agents and chemotherapy	Variation in resistance traits, phylogenetic backgrounds, and virulence genotypes among Escherichia coli clinical isolates from adjacent hospital campuses serving distinct patient populations	doi: 10.1128/AAC.00048-15	no
Dunai et al	2019	eLife	Rapid decline of bacterial drug-resistance in an antibiotic-free environment through phenotypic reversion	https://doi.org/10.7554/eLife.47088	Yes	relative growth rate	no
Dunn et al	2021	mSystems	Limited and Strain-Specific Transcriptional and Growth Responses to Acquisition of a Multidrug Resistance Plasmid in Genetically Diverse Escherichia coli Lineages	doi: 10.1128/mSystems.00083-21	yes	not competitive	no
Durao et al	2016	Antimicrobial agents and chemotherapy	Enhanced Survival of Rifampin- and Streptomycin-Resistant Escherichia coli Inside Macrophages	doi: 10.1128/AAC.00624-16	no
Durao et al	2015	Molecular Biology and Evolution	Multiple Resistance at No Cost: Rifampicin and Streptomycin a Dangerous Liaison in the Spread of Antibiotic Resistance	doi: 10.1093/molbev/msv143	yes	lenski	yes
Durso et al	2004	Microbial Ecology	Measurements of Fitness and Competition in Commensal Escherichia coli and E. coli O157:H7 Strains	https://doi.org/10.1128/AEM.70.11.6466-6472.2004	No
Duxbury et al	2021	Proc R Soc	Chicken gut microbiome members limit the spread of an antimicrobial resistance plasmid in Escherichia coli	https://doi.org/10.1098/rspb.2021.2027	no
Dzyubak and Yap	2016	Antimicrobial agents and chemotherapy	The Expression of Antibiotic Resistance Methyltransferase Correlates with mRNA Stability Independently of Ribosome Stalling	https://doi.org/10.1128/AAC.01806-16	No
EFSA et al	2019	EFSA Journal	Whole genome sequencing and metagenomics for outbreak investigation, source attribution and risk assessment of food-borne microorganisms	doi: 10.2903/j.efsa.2019.5898	no
Elshimy et al	2021	Microbiogy Drug Resistance	A Study on Multidrug-Resistant Escherichia coli Clinical Isolates from Different Hospitals in Greater Cairo	doi: 10.1089/mdr.2020.0521	no
Enne	2010	Journal of Antimicrobial chemotherapy	Reducing antimicrobial resistance in the community by restricting prescribing: can it be done?	doi: 10.1093/jac/dkp443	no
Enne et al	2004	Journal of Antimicrobial chemotherapy	Enhancement of host fitness by the sul2-coding plasmid p9123 in the absence of selective pressure	DOI: 10.1093/jac/dkh217	yes	Dean and Dykhuyzen	yes
Enne et al	2005	Journal of Antimicrobial chemotherapy	Assessment of the fitness impacts on Escherichia coli of acquisition of antibiotic resistance genes encoded by different types of genetic element	doi:10.1093/jac/dki255	yes	Dean and Dykhuyzen	yes
Enne et al	2006	Antimicrobial agents and chemotherapy	Evidence of Antibiotic Resistance Gene Silencing in Escherichia coli	doi:10.1128/AAC.00137-06	yes	Dean and Dykhuyzen	yes
Erwin et al	2020	PloS One	The effect of enrofloxacin on enteric Escherichia coli: Fitting a mathematical model to in vivo data	doi: 10.1371/journal.pone.0228138	yes	in vivo	no
Fanelli et al	2020	Frontiers in microbiology	Expression Profile of Multidrug Resistance Efflux Pumps During Intracellular Life of Adherent-Invasive Escherichia coli Strain LF82	doi: 10.3389/fmicb.2020.01935	no
Feng et al	2022	Molecular Biology and Evolution	Prediction of Antibiotic Resistance Evolution by Growth Measurement of All Proximal Mutants of Beta-Lactamase	doi: 10.1093/molbev/msac086	no
Feng et al	2019	Communications biology	Key evolutionary events in the emergence of a globally disseminated, carbapenem resistant clone in the Escherichia coli ST410 lineage	doi: 10.1038/s42003-019-0569-1	yes	Not relative to WT	no
Fernandez et al	2012	Antimicrobial agents and chemotherapy	Expression of OXA-Type and SFO-1 β-Lactamases Induces Changes in Peptidoglycan Composition and Affects Bacterial Fitness	https://doi-org.proxy.insermbiblio.inist.fr/10.1128/AAC.05402-11	Yes	Competition index	no
Fick-Cheng et al	2022	mBio	Ferric Citrate Uptake Is a Virulence Factor in Uropathogenic Escherichia coli	doi: 10.1128/mbio.01035-22	no
Fischer et al	2019	Applied and Environmental Microbiology	Competition between Escherichia coli Populations with and without Plasmids Carrying a Gene Encoding ExtendedSpectrum Beta-Lactamase in the Broiler Chicken Gut	https://doi.org/10.1128/AEM.00892-19	No
Fischer et al	2014	BMC Microbiology	The IncI1 plasmid carrying the blaCTX-M-1 gene persists in in vitro culture of a Escherichia coli strain from broilers	10.1186/1471-2180-14-77	no
Forbes et al	2019	Applied and Environmental Microbiology	Loss of Function in Escherichia coli Exposed to Environmentally Relevant Concentrations of Benzalkonium Chloride	doi: 10.1128/AEM.02417-18	no
Ford et al	2020	Cladistics	Genetic capitalism and stabilizing selection of antimicrobial resistance genotypes in Escherichia coli	https://doi.org/10.1111/cla.12421	No
Frey et al	2021	mSystems	Quantifying Variation in Bacterial Reproductive Fitness: a High-Throughput Method	doi: 10.1128/mSystems.01323-20	yes	Not competitive	no
Fröhlich et al	2021	mSphere	Cryptic b-Lactamase Evolution Is Driven by Low b-Lactam concentrations	https://doi.org/10.1128/mSphere.00108-21	yes	lenski	no
Fuentes-Hernadez et al	2019	The Royal society publishing	Diffusion-driven enhancement of the antibiotic resistance selection window	doi: 10.1098/rsif.2019.0363	no
Gama et al	2020	Nature research	Host dependent maintenance of a blaNDM-1-encoding plasmid in clinical Escherichia coli isolates	https://doi.org/10.1038/s41598-020-66239-8	Yes	relative growth rate	no
Gama et al	2017	Plasmid	Conjugation efficiency depends on intra and intercellular interactions between distinct plasmids: Plasmids promote the immigration of other plasmids but repress co-colonizing plasmids	doi: 10.1016/j.plasmid.2017.08.003	no
Garbisu et al	2018	Science of the Total Environment	Mobile genetic elements and antibiotic resistance in mine soil amended with organic wastes	doi: 10.1016/j.scitotenv.2017.11.221	no
Garoff et al	2020	Molecular Biology and Evolution	Population Bottlenecks Strongly Influence the Evolutionary Trajectory to Fluoroquinolone Resistance in Escherichia coli	doi: 10.1093/molbev/msaa032	yes	Not competitive	no
Gerhaldt et al	2021	Nature Communication	Independent control of mean and noise by convolution of gene expression distributions	doi: 10.1038/s41467-021-27070-5	yes	modelisation	no
Girgis et al	2009	PloS One	Genetic architecture of intrinsic antibiotic susceptibility	https://doi.org/10.1371/journal.pone.0005629	yes	z-score	no
Gitanjali et al	2021	Life	Niche Preference of Escherichia coli in a Peri-Urban Pond Ecosystem	10.3390/life11101020	no
Goldberger et al	2021	iScience	Wisdom of the crowds: A suggested polygenic plan for small-RNA-mediated regulation in bacteria	doi: 10.1016/j.isci.2021.103096	No
Gordon et al	2017	mSphere	Fine-Scale Structure Analysis Shows Epidemic Patterns of Clonal Complex 95, a Cosmopolitan Escherichia coli Lineage Responsible for Extraintestinal Infection	doi: 10.1128/mSphere.00168-17	no
Greenspan	2016	Pathog Immun	"Infectious Supercarelessness" in Discussing Antibiotic-Resistant Bacteria	doi: 10.20411/pai.v1i2.160	no
Griffith et al	2019	Applied and Environmental Microbiology	Experimental Evolution of Escherichia coli K-12 in the Presence of Proton Motive Force (PMF) Uncoupler Carbonyl Cyanide m-Chlorophenylhydrazone Selects for Mutations Affecting PMF-Driven Drug Efflux Pumps	doi: 10.1128/AEM.02792-18	no
Gullberg et al	2014	mBio	Selection of a multidrug resistance plasmid by sublethal levels of antibiotics and heavy metals	doi: 10.1128/mBio.01918-14	yes	Dykhuizen	yes
Gumpert et al	2017	Frontiers in microbiology	Transfer and Persistence of a Multi-Drug Resistance Plasmid in situ of the Infant Gut Microbiota in the Absence of Antibiotic Treatment	doi: 10.3389/fmicb.2017.01852	yes	not common method used	no
Gutierrez et al	2012	Antimicrobial agents and chemotherapy	Fitness Cost and Interference of Arm/Rmt Aminoglycoside Resistance with the RsmF Housekeeping Methyltransferases	https://doi-org.proxy.insermbiblio.inist.fr/10.1128/AAC.06066-11	Yes	not common method used	no
Hall	2013	Journal of Evolutionary Biology	Genotype-by-environment interactions due to antibiotic resistance and adaptation in Escherichia coli	doi: 10.1111/jeb.12172	yes	lenski	yes
Hansen et al	2019	Journal of Antimicrobial chemotherapy	Resistance to piperacillin/tazobactam in Escherichia coli resulting from extensive IS26-associated gene amplification of blaTEM-1	doi:10.1093/jac/dkz349	No
Harmand et al	2017	Evolution	Fisher's geometrical model and the mutational patterns of antibiotic resistance across dose gradients	doi: 10.1111/evo.13111	no
Hassan et al	2011	Journal Molecular Microbiology and Biotechnology	Roles of DHA2 family transporters in drug resistance and iron homeostasis in Acinetobacter spp	doi: 10.1159/000325367	no
Hassan et al	2020	Microorganisms	The Mobile Colistin Resistance Gene, mcr-1.1, Is Carried on IncX4 Plasmids in Multidrug Resistant E. coli Isolated from Rainbow Trout Aquaculture	doi: 10.3390/microorganisms8111636	no
Havis et al	2019	FEMS Microbiology Letters	A color-based competition assay for studying bacterial stress responses in Micrococcus luteus	doi: 10.1093/femsle/fnz054	No
He et al	2021	mSphere	A Novel SXT/R391 Integrative and Conjugative Element Carries Two Copies of the blaNDM-1 Gene in Proteus mirabilis	doi: 10.1128/mSphere.00588-21	yes	not competitive	no
Hegreness et al	2006	Science	An equivalence principle for the incorporation of favorable mutations in asexual populations	doi:10.2307/3845673	no
Hellweger	2013	FEMS Microbiology Ecology	Escherichia coli adapts to tetracycline resistance plasmid (pBR322) by mutating endogenous potassium transport: in silico hypothesis testing	doi: 10.1111/1574-6941.12019	yes	lenski	yes
Henderson et al	2017	JBC	AlmG, responsible for polymyxin resistance in pandemic Vibrio cholerae, is a glycyltransferase distantly related to lipid A late acyltransferases	7, DOI 10.1074/jbc.RA117.000131	No
Herren and Baym	2022	ISME Journal	Decreased thermal niche breadth as a trade-off of antibiotic resistance	doi: 10.1038/s41396-022-01235-6.	no
Hirakawa et al	2020	Antibiotics	Progress Overview of Bacterial Two-Component Regulatory Systems as Potential Targets for Antimicrobial Chemotherapy	doi: 10.3390/antibiotics9100635	no
Hirakawa et al	2022	Vaccines	Roles of the Tol/Pal System in Bacterial Pathogenesis and Its Application to Antibacterial Therapy	doi: 10.3390/vaccines10030422	no
Hjort et al	2022	mBio	Antibiotic Minimal Selective Concentrations and Fitness Costs during Biofilm and Planktonic Growth	https://doi.org/10.1128/mbio.01447-22	yes		no
Ho et al	2016	Frontiers in microbiology	The Complete Sequence and Comparative Analysis of a Multidrug-Resistance and Virulence Multireplicon IncFII Plasmid pEC302/04 from an Extraintestinal Pathogenic Escherichia coli EC302/04 Indicate Extensive Diversity of IncFII Plasmids	doi: 10.3389/fmicb.2015.01547	no
Hojabri et al	2019	BMC Microbiology	Clonal diversity, virulence genes content and subclone status of Escherichia coli sequence type 131: comparative analysis of E. coli ST131 and non-ST131 isolates from Iran	doi: 10.1186/s12866-019-1493-8	no
Holmes et al	2021	Clinical Microbiology Reviews	Pathogenesis of Gram-Negative Bacteremia	e bacteremia. Clin Microbiol Rev 34:e00234-20. https://doi.org/10.1128/CMR .00234-20	no
Hong et al	2014	Microbiology Ecology	Previously undescribed plasmids recovered from activated sludge confer tetracycline resistance and phenotypic changes to Acinetobacter oleivorans DR1	doi: 10.1007/s00248-013-0343-8	no
Hu et al	2022	Journal of Hazardous materials	Neglected resistance risks: Cooperative resistance of antibiotic resistant bacteria influenced by primary soil components	doi: 10.1016/j.jhazmat.2022.128229	yes	environmtal effect on fitness	no
Hua et al	2020	Emerging Microbes and Infections	Cointegration as a mechanism for the evolution of a KPC-producing multidrug resistance plasmid in Proteus mirabilis	doi: 10.1080/22221751.2020.1773322	yes	MSC	no
Huang et al	2020	Frontiers in microbiology	Peptidoglycan Endopeptidase Spr of Uropathogenic Escherichia coli Contributes to Kidney Infections and Competitive Fitness During Bladder Colonization	https://doi.org/10.3389/fmicb.2020.586214	No
Huang et al	2021	Frontiers in microbiology	The Ferric Citrate Uptake System Encoded in a Novel bla CTX-M-3- and bla TEM-1-Harboring Conjugative Plasmid Contributes to the Virulence of Escherichia coli	doi: 10.3389/fmicb.2021.667782	no
Huang et al	2021	Frontiers in cellular Infection Microbiology	Acquisition of a Stable and Transferable blaNDM-5-Positive Plasmid With Low Fitness Cost Leading to Ceftazidime/Avibactam Resistance in KPC-2-Producing Klebsiella pneumoniae During Treatment	doi: 10.3389/fcimb.2021.658070	no
Hubbard et al	2021	Microbiology society	A novel hemA mutation is responsible for a small-colony-variant phenotype in Escherichia coli	DOI 10.1099/mic.0.000962	Yes	lenski	yes
Hubbard et al	2019	Frontiers in microbiology	Effect of Environment on the Evolutionary Trajectories and Growth Characteristics of Antibiotic-Resistant Escherichia coli Mutants	https://doi.org/10.3389/fmicb.2019.02001	Yes	lenski	yes
Humphrey et al	2012	BMC Microbiology	Fitness of Escherichia coli strains carrying expressed and partially silent IncN and IncP1 plasmids	https://doi.org/10.1186/1471-2180-12-53	Yes	Dean and Dykhuyzen	yes
Huseby et al	2017	Molecular Biology and Evolution	Mutation Supply and Relative Fitness Shape the Genotypes of Ciprofloxacin-Resistant Escherichia coli	https://doi.org/10.1093/molbev/msx052	Yes	Dykhuizen	yes
Hussain et al	2014	Antimicrobial agents and chemotherapy	Genotypic and Phenotypic Profiles of Escherichia coli Isolates Belonging to Clinical Sequence Type 131 (ST131), Clinical Non-ST131, and Fecal Non-ST131 Lineages from India	https://doi-org.proxy.insermbiblio.inist.fr/10.1128/AAC.03320-14	No
Ibacache-Quiroga et al	2018	Frontiers in microbiology	Parallel Evolution of High-Level Aminoglycoside Resistance in Escherichia coli Under Low and High Mutation Supply Rates	doi: 10.3389/fmicb.2018.00427	yes	relative growth rate	no
Jiang et al	2021	Antibiotics	Characterization of Fitness Cost Caused by Tigecycline-Resistance Gene tet(X6) in Different Host Bacteria	doi: 10.3390/antibiotics10101172	yes	not common method used	no
Johnson et al	2015	Applied and Environmental Microbiology	In Vivo Transmission of an IncA/C Plasmid in Escherichia coli Depends on Tetracycline Concentration, and Acquisition of the Plasmid Results in a Variable Cost of Fitness	0. doi:10.1128/AEM.04193-14	Yes	not common method used	no
Jordan et al	2022	Antibiotics	Idiosyncratic Fitness Costs of Ampicillin-Resistant Mutants Derived from a Long-Term Experiment with Escherichia coli	doi: 10.3390/antibiotics11030347	yes	lenski	yes
Kanazawa et al	2017	Nucleic Acids Res.	A structural basis for the antibiotic resistance conferred by an N1-methylation of A1408 in 16S rRNA	doi: 10.1093/nar/gkx882	no
Karve et al	2015	Journal of Evolutionary Biology	Escherichia coli populations in unpredictably fluctuating environments evolve to face novel stresses through enhanced efflux activity	doi: 10.1111/jeb.12640	no
Katz and Hershberg	2013	PloS Genetics	Elevated mutagenesis does not explain the increased frequency of antibiotic resistant mutants in starved aging colonies	doi: 10.1371/journal.pgen.1003968	no
Kempf et al	2016	Foodborne Pathog Dis.	Multiple Plasmids Contribute to Antibiotic Resistance and Macrophage Survival In Vitro in CMY2-Bearing Salmonella enterica	doi: 10.1089/fpd.2015.2067	yes	not competitive	no
Kesavan et al	2015	International Journal of Bioinformatics research and Applications	Understanding the virulence of the entero-aggregative E. coli O104:H4	doi: 10.1504/ijbra.2015.069185	no
Khachatryan et al	2006	Applied and Environmental Microbiology	Antimicrobial drug resistance genes do not convey a secondary fitness advantage to calf-adapted Escherichia coli	doi:10.1128/AEM.72.1.443–448.2006	yes	Competition index	no
Khachatryan et al	2004	Applied and Environmental Microbiology	Role of calf-adapted Escherichia coli in maintenance of antimicrobial drug resistance in dairy calves	doi: 10.1128/AEM.70.2.752-757.2004	no
Khamari et al	2022	Resistance Microbiology	Prediction of nitrofurantoin resistance among Enterobacteriaceae and mutational landscape of in vitro selected resistant Escherichia coli	doi: 10.1016/j.resmic.2021.103889	no
Kim et al	2014	PloS One	Directed evolution of human heavy chain variable domain (VH) using in vivo protein fitness filter	doi: 10.1371/journal.pone.0098178	no
Kirchner et al	2014	Frontiers in microbiology	Antimicrobial resistance characteristics and fitness of Gram-negative fecal bacteria from volunteers treated with minocycline or amoxicillin	10.3389/fmicb.2014.00722	no
Kirchner et al	2013	PloS One	Cefotaxime resistant Escherichia coli collected from a healthy volunteer; characterisation and the effect of plasmid loss	doi: 10.1371/journal.pone.0084142	no
Klitgaard et al	2015	Mechanisms of Resistance	Mutations in the Bacterial Ribosomal Protein L3 and Their Association with Antibiotic Resistance	https://doi-org.proxy.insermbiblio.inist.fr/10.1128/AAC.00179-15	No
Kloos et al	2021	Molecular Biology and Evolution	Piggybacking on Niche Adaptation Improves the Maintenance of Multidrug-Resistance Plasmids	doi: 10.1093/molbev/msab091	yes	relative growth rate	no
Knopp and Andersson	2018	mBio	Predictable Phenotypes of Antibiotic Resistance Mutations	doi: 10.1128/mBio.00770-18	no
Knopp and Andersson	2015	Molecular Biology and Evolution	Amelioration of the Fitness Costs of Antibiotic Resistance Due To Reduced Outer Membrane Permeability by Upregulation of Alternative Porins	doi: 10.1093/molbev/msv195	yes	relative growth rate	no
Kortright et al	2021	Frontiers in microbiology	Evolution of Bacterial Cross-Resistance to Lytic Phages and Albicidin Antibiotic	DOI: 10.3389/fmicb.2021.658374	no
Kraupner et al	2020	Environment International	Selective concentrations for trimethoprim resistance in aquatic environments	10.1016/j.envint.2020.106083	Yes	no details	no
Krawczyk et al	2020	Pathogens	Escherichia coli Strains with Virulent Factors Typical for Uropathogens were Isolated from Sinuses from Patients with Chronic Rhinosinusitis-Case Report	doi: 10.3390/pathogens9050318	no
Kremer et al	2022	Microbiology spectrum	ESBL Escherichia coli Isolates Have Enhanced Gut Colonization Capacity Compared to Non-ESBL Strains in Neonatal Mice	doi: 10.1128/spectrum.00582-22	no
Kumar et al	2019	Infecion and Immunity	Taming the Beast: Interplay between Gut Small Molecules and Enteric Pathogens	doi: 10.1128/IAI.00131-19	no
Kurepina et al	2022	Nucleic Acids Res.	Mutations compensating for the fitness cost of rifampicin resistance in Escherichia coli exert pleiotropic effect on RNA polymerase catalysis	doi: 10.1093/nar/gkac406	yes	relative growth rate	no
Kyono et al	2022	Journal of Bacteriology	The Atypical Antipsychotic Quetiapine Promotes Multiple Antibiotic Resistance in Escherichia coli	https://doi-org.proxy.insermbiblio.inist.fr/10.1128/jb.00102-22	yes	not common method used	no
Lacotte et al	2017	ISME Journal	Class 1 integrons are low-cost structures in Escherichia coli	doi: 10.1038/ismej.2017.38	yes	lenski	no
Lagator et al	2021	Biology letters	Adaptation at different points along antibiotic concentration gradients	DOI: 10.1098/rsbl.2020.0913	no
Lamrabet et al	2019	mBio	Changes in Intrinsic Antibiotic Susceptibility during a Long-Term Evolution Experiment with Escherichia coli	https://doi.org/10.1128/mBio.00189-19	No
Lang et al	2012	Applied and Environmental Microbiology	Transcriptome Mapping of pAR060302, a blaCMY-2-Positive Broad-Host-Range IncA/C Plasmid	https://doi-org.proxy.insermbiblio.inist.fr/10.1128/AEM.07199-11	No
Lazar et al	2013	Molecular Systems Biology	Bacterial evolution of antibiotic hypersensitivity	doi:10.1038/msb.2013.57	Yes	relative growth rate	no
Lee and Ko	2021	Journal of Antimicrobial chemotherapy	Effect of multiple, compatible plasmids on the fitness of the bacterial host by inducing transcriptional changes	https://doi.org/10.1093/jac/dkab240	yes	Competition index	no
Lee et al	2020	Journal of Biomedical Science	Co-introduction of plasmids harbouring the carbapenemase genes, blaNDM-1 and blaOXA-232, increases fitness and virulence of bacterial host	doi: 10.1186/s12929-019-0603-0	yes	Competition index	no
Lee et al	2010	Nature	Bacterial charity work leads to population-wide resistance	doi: 10.1038/nature09354	no
Levin and Walker	2000	Genetics	Compensatory mutations, antibiotic resistance and the population genetics of adaptive evolution in bacteria	doi: 10.1093/genetics/154.3.985	no
Li et al	2016	International journal of antimicrobial agents	Rapid emergence of high-level tigecycline resistance in Escherichia coli strains harbouring blaNDM-5 in vivo	https://doi.org/10.1016/j.ijantimicag.2016.01.005	Yes	relative growth rate	no
Li et al	2021	Global Challenges	Comprehensive Genomic Investigation of Coevolution of mcr genes in Escherichia coli Strains via Nanopore Sequencing	doi: 10.1002/gch2.202000014	no
Ligowska-Marzeta et al	2019	Antibiotics	Comparison of Gene Expression Profiles of Uropathogenic Escherichia Coli CFT073 after Prolonged Exposure to Subinhibitory Concentrations of Different Biocides	doi: 10.3390/antibiotics8040167	no
Linkevicious et al	2013	Journal of Antimicrobial chemotherapy	Mechanisms and fitness costs of tigecycline resistance in Escherichia coli	doi:10.1093/jac/dkt263	Yes	relative growth rate	no
Liu et al	2021	Microorganisms	Structural Diversity, Fitness Cost, and Stability of aBlaNDM-1-Bearing Cointegrate Plasmid inKlebsiella pneumoniaeandEscherichia coli	DOI: 10.3390/microorganisms9122435	yes	lenski	yes
Lo et al	2014	Journal of Medical Microbiology	Highly conjugative IncX4 plasmids carrying blaCTX-M in Escherichia coli from humans and food animals	doi: 10.1099/jmm.0.074021-0	no
Logre et al	2020	Microbiogy Drug Resistance	Contribution to Carbapenem Resistance and Fitness Cost of DcuS/DcuR, RcsC/RcsB, and YehU/YehT Two-Component Systems in CTX-M-15-Producing Escherichia coli	doi: 10.1089/mdr.2019.0027	no
Löhr et al	2015	PloS One	Persistence of a pKPN3-like CTX-M-15-encoding IncFIIK plasmid in a Klebsiella pneumonia ST17 host during two years of intestinal colonization	doi: 10.1371/journal.pone.0116516	no	lenski	no
Lopez-Lozano et al	2019	Nature Microbiology	A nonlinear time-series analysis approach to identify thresholds in associations between population antibiotic use and rates of resistance	10.1038/s41564-019-0410-0	No
Lu et al	2021	Microbiology spectrum	Emerging Opportunity and Destiny of mcr-1- and tet(X4)-Coharboring Plasmids in Escherichia coli	DOI: 10.1128/Spectrum.01520-21	yes	substraction	no
Machuca et al	2014	Journal of Antimicrobial chemotherapy	Interplay between plasmid-mediated and chromosomal-mediated fluoroquinolone resistance and bacterial fitness in Escherichia coli	https://doi.org/10.1093/jac/dku308	Yes	lenski	yes
Machuca et al	2016	Journal of Antimicrobial chemotherapy	Impact of AAC(6')-Ib-cr in combination with chromosomal-mediated mechanisms on clinical quinolone resistance in Escherichia coli	10.1093/jac/dkw258	yes	not competitive	no
Maharjan and Ferenci	2017	Environmental Microbiology reports	The fitness costs and benefits of antibiotic resistance in drug-free microenvironments encountered in the human body	doi: 10.1111/1758-2229.12564	yes	Dykhuizen	yes
Maharjan et al	2012	Biology letters	Mutation accumulation and fitness in mutator subpopulations of Escherichia coli	doi: 10.1098/rsbl.2012.0961	yes	Competition index	no
Mahmood et al	2017	Frontiers in chemicals	Ethyl 3-oxo-2-(2,5-dioxopyrrolidin-3-yl)butanoate Derivatives: Anthelmintic and Cytotoxic Potentials, Antimicrobial, and Docking Studies	doi: 10.3389/fchem.2017.00119	no
Marciano et al	2022	Nature Communication	Evolutionary action of mutations reveals antimicrobial resistance genes in Escherichia coli	https://doi.org/10.1038/s41467-022-30889-1 |	No
Marciano et al	2007	Genetics	A fitness cost associated with the antibiotic resistance enzyme SME-1 beta-lactamase	doi: 10.1534/genetics.106.069443	yes	Not possible to determine fitness relatif to the resistance	no
Marcusson et al	2009	PLOS Pathogens	Interplay in the Selection of Fluoroquinolone Resistance and Bacterial Fitness	doi:10.1371/journal.ppat.1000541	Yes	Dean and Dykhuizen	yes
Masoura et al	2022	Frontiers Microbiology	Use of Transposon Directed Insertion-Site Sequencing to Probe the Antibacterial Mechanism of a Model Honey on E. coli K-12	doi: 10.3389/fmicb.2021.803307	yes	Susbtraction of mathusian parameters (not ratio)	no
Massot et al	2021	Applied and Environmental Microbiology	Interplay between Bacterial Clones and Plasmids in the Spread of Antibiotic Resistance Genes in the Gut: Lessons from a Temporal Study in Veal Calves	doi: 10.1128/AEM.01358-21	no
Mata et al	2017	PloS One	RpoS role in virulence and fitness in enteropathogenic Escherichia coli	https://doi.org/10.1371/journal.pone.0180381	no
Matange	2020	Journal of Bacteriology	Highly Contingent Phenotypes of Lon Protease Deficiency inEscherichia coliupon Antibiotic Challenge	https://doi.org/10.1128/JB.00561-19	Yes	lenski	yes
Matange et al	2019	Genetics	Adaptation Through Lifestyle Switching Sculpts the Fitness Landscape of Evolving Populations: Implications for the Selection of Drug-Resistant Bacteria at Low Drug Pressures	https://doi.org/10.1534/genetics.119.301834	Yes	Susbtraction of mathusian parameters (not ratio)	no
Matange et al	2018	Biochemical Journal	Trade-offs with stability modulate innate and mutationally acquired drug resistance in bacterial dihydrofolate reductase enzymes	doi: 10.1042/BCJ20180249	yes	lenski	yes
Medaney et al	2016	Environmental Microbiology	Ecological and genetic determinants of plasmid distribution in Escherichia coli	doi: 10.1111/1462-2920.13552	no
Mehlhoff et al	2020	PNAS	Collateral fitness effects of mutations	https://doi.org/10.1073/pnas.1918680117	yes	Not possible to determine fitness relatif to the resistance	no
Melnikov et al	2020	PNAS	Exploiting evolutionary trade-offs for posttreatment management of drug-resistant populations	doi: 10.1073/pnas.2003132117	no
Michon et al	2011	PloS One	Plasmidic qnrA3 Enhances Escherichia coli Fitness in Absence of Antibiotic Exposure	doi:10.1371/journal.pone.0024552	Yes	Not possible to determine fitness relatif to the resistance	no
Mikheil et al	2012	Journal of Antibiotics	Deletion of gene encoding methyltransferase (gidB) confers high-level antimicrobial resistance in Salmonella	doi: 10.1038/ja.2012.5	no
Mira et al	2022	Journal of Applied Microbiology	Evolution of antibiotic resistance impacts optimal temperature and growth rate in Escherichia coli and Staphylococcus epidermidis	DOI: 10.1111/jam.15736	No
Mishra et al	2021	Science of the Total Environment	Simultaneous estimation of parameters governing the vertical and horizontal transfer of antibiotic resistance genes	doi: 10.1016/j.scitotenv.2021.149174.	no
Miskinyte and Gordo	2012	Antimicrobial agents and chemotherapy	Increased Survival of Antibiotic-Resistant Escherichia coli inside Macrophages	https://doi.org/10.1128/AAC.01632-12	Yes	not common method used	no
Moeller	2022	Molecular Ecology	Metagenomic signatures of balancing selection in the human gut	doi: 10.1111/mec.16474	no
Monarrez and Okeke	2020	BMC Reseacrh Notes	A plasmid-encoded papB paralogue modulates autoaggregation of Escherichia coli transconjugants	doi: 10.1186/s13104-020-05405-7	no
Monarrez et al	2019	Scientific Reports	A large self-transmissible resistance plasmid from Nigeria contains genes that ameliorate a carrying cost	doi: 10.1038/s41598-019-56064-z	yes		no
Mueller et al	2019	eLife	Plasticity of Escherichia coli cell wall metabolism promotes fitness and antibiotic resistance across environmental conditions	https://doi.org/10.7554/eLife.40754	yes		no
Nagarjuna et al	2018	Antimicrobial Resistance and Infection Control	Alarming levels of antimicrobial resistance among sepsis patients admitted to ICU in a tertiary care hospital in India - a case control retrospective study	https://doi.org/10.1186/s13756-018-0444-8	No
Nahum et al	2015	PNAS	A tortoise-hare pattern seen in adapting structured and unstructured populations suggests a rugged fitness landscape in bacteria	doi: 10.1073/pnas.1410631112	yes	modelisation	no
Navarre	2016	Adv Microb Physiol	The Impact of Gene Silencing on Horizontal Gene Transfer and Bacterial Evolution	doi: 10.1016/bs.ampbs.2016.07.004	no
Neill et al	2021	Infectious Diseases	Antibacterial Activities of Ga(III) against E. coli Are Substantially Impacted by Fe(III) Uptake Systems and Multidrug Resistance in Combination with Oxygen Levels	https://doi.org/10.1021/acsinfecdis.0c00425	No
Newton-Foot et al	2017	Antimicrobial Resistance and Infection Control	Plasmid-mediated mcr-1colistin resistance in Escherichia coli and Klebsiella spp.clinical isolates from the Western Cape region ofSouth Africa	DOI 10.1186/s13756-017-0234-8	No
Nguyen et al	1989	Molecular Biology and Evolution	Effects of carriage and expression of the Tn10 tetracycline-resistance operon on the fitness of Escherichia coli K12	https://doi.org/10.1093/oxfordjournals.molbev.a040545	Yes	Not possible to determine fitness relatif to the resistance	no
Nichol et al	2019	Nature Communication	Antibiotic collateral sensitivity is contingent on the repeatability of evolution	doi: 10.1038/s41467-018-08098-6	no
Nichol et al	2015	PloS Computational Biology	Steering Evolution with Sequential Therapy to Prevent the Emergence of Bacterial Antibiotic Resistance	doi: 10.1371/journal.pcbi.1004493	no
Nichols et al	2011	Cell	Phenotypic landscape of a bacterial cell	doi: 10.1016/j.cell.2010.11.052	no
Nicolas-Chanoine et al	2014	Clinical Microbiology Reviews	Escherichia coli ST131, an intriguing clonal group	DOI: 10.1128/CMR.00125-13	no
Nordholt et al	2021	Nature Communication	Persistence against benzalkonium chloride promotes rapid evolution of tolerance during periodic disinfection	https://doi.org/10.1038/s41467-021-27019-8	Yes	modelisation	no
Oladeinde et al	2019	Applied and Environmental Microbiology	Horizontal Gene Transfer and Acquired Antibiotic Resistance in Salmonella enterica Serovar Heidelberg following In Vitro Incubation in Broiler Ceca	doi: 10.1128/AEM.01903-19	no
Oladeinde et al	2021	mSystems	Horizontal Gene Transfer Is the Main Driver of Antimicrobial Resistance in Broiler Chicks Infected with Salmonella enterica Serovar Heidelberg	doi: 10.1128/mSystems.00729-21	no
Otoupal et al	2021	Communications biology	Potentiating antibiotic efficacy via perturbation of non-essential gene expression	| https://doi.org/10.1038/s42003-021-02783-x	Yes	not common method used	no
Otoupal et al	2018	Communications biology	Multiplexed deactivated CRISPR-Cas9 gene expression perturbations deter bacterial adaptation by inducing negative epistasis	doi: 10.1038/s42003-018-0135-2	no
Otoupal et al	2017	ACS Synthetic Biology	CRISPR Perturbation of Gene Expression Alters Bacterial Fitness under Stress and Reveals Underlying Epistatic Constraints	doi: 10.1021/acssynbio.6b00050	yes	Not possible to determine fitness relatif to the resistance	no
Paitan	2018	Current Topics in Microbiology and Immunology	Current Trends in Antimicrobial Resistance of Escherichia coli	book	no
Päivärinta et al	2020	International journal of food Microbiology	Whole genome sequence analysis of antimicrobial resistance genes, multilocus sequence types and plasmid sequences in ESBL/AmpC Escherichia coli isolated from broiler caecum and meat	doi: 10.1016/j.ijfoodmicro.2019	no
Palkovicova et al	2022	Journal of Antimicrobial chemotherapy	Fitness effects of blaCTX-M-15-harbouring F2:A1:B- plasmids on their native Escherichia coli ST131 H30Rx hosts	https://doi.org/10.1093/jac/dkac250	yes	lenski	yes
Palmer and Kishony	2014	Nature Communication	Opposing effects of target overexpression reveal drug mechanisms	doi: 10.1038/ncomms5296	no
Palmer et al	2018	Molecular Biology and Evolution	Nonoptimal Gene Expression Creates Latent Potential for Antibiotic Resistance	DOI: 10.1093/molbev/msy163	no
Pan et al	2016	Journal of Antibiotics	Validation of the mutant selection window hypothesis with fosfomycin against Escherichia coli and Pseudomonas aeruginosa: an in vitro and in vivo comparative study	doi:10.1038/ja.2016.124	No
Patel and Matange	2021	eLife	Adaptation and compensation in a bacterial gene regulatory network evolving under antibiotic selection	doi: 10.7554/eLife.70931	yes	Not possible to determine fitness relatif to the resistance	no
Perfeito et al	2007	Science	Adaptive mutations in bacteria: high rate and small effects	doi: 10.1126/science.1142284	no
Perrin-Guyomard et al	2020	Veterinary Microbiology	Decrease in fluoroquinolone use in French poultry and pig production and changes in resistance among E. coli and Campylobacter	doi: 10.1016/j.vetmic.2020.108637	no
Petersen et al	2009	Microbiology Letters	The in vitro fitness cost of antimicrobial resistance in Escherichia coli varies with the growth conditions	DOI:10.1111/j.1574-6968.2009.01734.x	Yes	lenski	yes
Pham Thanh et al	2016	Journal of Antimicrobial chemotherapy	Inducible colistin resistance via a disrupted plasmid-borne mcr-1 gene in a 2008 Vietnamese Shigella sonnei isolate	doi:10.1093/jac/dkw173	no
Phan and Ferenci	2017	ISME Journal	The fitness costs and trade-off shapes associated with the exclusion of nine antibiotics by OmpF porin channels	doi: 10.1038/ismej.2016.202	yes	Dykhuizen	yes
Phan et al	2017	Journal of Antimicrobial chemotherapy	Modifications in the pmrB gene are the primary mechanism for the development of chromosomally encoded resistance to polymyxins in uropathogenic Escherichia coli	doi:10.1093/jac/dkx204	yes	lenski	yes
Phan et al	2013	PloS Genetics	The serum resistome of a globally disseminated multidrug resistant uropathogenic Escherichia coli clone	doi: 10.1371/journal.pgen.1003834	no
Pietsch et al	2017	Journal of Antimicrobial chemotherapy	Ciprofloxacin selects for RNA polymerase mutations with pleiotropic antibiotic resistance effects	doi:10.1093/jac/dkw364	yes	with antibiotic	no
Pinheiro et al	2021	Nature ecology and evolution	Metabolic fitness landscapes predict the evolution of antibiotic resistance	10.1038/s41559-021-01397-0	yes	modelisation	no
Pitout and Finn	2020	Infection, Genetics and Evolution	The evolutionary puzzle of Escherichia coli ST131	https://doi.org/10.1016/j.meegid.2020.104265	No
Podnecky et al	2018	Nature Communication	Conserved collateral antibiotic susceptibility networks in diverse clinical strains of Escherichia coli	10.1038/s41467-018-06143-y	Yes	relative growth rate	no
Pompilio et al	2018	PloS One	Phylogenetic relationships, biofilm formation, motility, antibiotic resistance and extended virulence genotypes among Escherichia coli strains from women with community-onset primitive acute pyelonephritis	doi: 10.1371/journal.pone.0196260	no
Poole et al	2011	Foodborne Pathog Dis.	Persistence of resistance plasmids carried by beta-hemolytic Escherichia coli when maintained in a continuous-flow fermentation system without antimicrobial selection pressure	doi: 10.1089/fpd.2010.0732	no
Poole et al	2012	Journal Applied Micobiology	Competitive effect of commensal faecal bacteria from growing swine fed chlortetracycline-supplemented feed on β-haemolytic Escherichia coli strains with multiple antimicrobial resistance plasmids	doi: 10.1111/j.1365-2672.2012.05365.x	no
Porse et al	2020	Nature Communication	Dominant resistance and negative epistasis can limit the co-selection of de novo resistance mutations and antibiotic resistance genes	doi: 10.1038/s41467-020-15080-8	no
Pourbaix et al	2017	International Journal of Medical Microbiology	Biological cost of fosfomycin resistance in Escherichia coli in a murine model of urinary tract infection	doi: 10.1016/j.ijmm.2017.09.019	no
Praski Alzrigat et al	2021	Journal of Antimicrobial chemotherapy	Resistance/fitness trade-off is a barrier to the evolution of MarR inactivation mutants in Escherichia coli	doi: 10.1093/jac/dkaa417.	yes	Dykhuizen	yes
Purcell et al	2022	American society for microbiology	Diacylglycerol Kinase A Is Essential for Polymyxin Resistance Provided by EptA, MCR-1, and Other Lipid A Phosphoethanolamine Transferases	https://doi.org/10.1128/jb.00498-21	No
Rajer and Sandegran	2022	mBio	The role of Antibiotic resistance genes in the fitness cost of multiresistance plasmids	https://doi.org/10.1128/mbio.03552-21	Yes	Dykhuizen	yes
Rajput et al	2021	mSystems	Pangenome Analytics Reveal Two-Component Systems as Conserved Targets in ESKAPEE Pathogens	doi: 10.1128/mSystems.00981-20	no
Ramiro et al	2016	Evol Appl	Macrophage adaptation leads to parallel evolution of genetically diverse Escherichia coli small-colony variants with increased fitness in vivo and antibiotic collateral sensitivity	doi: 10.1111/eva.12397	no
Recacha et al	2018	Journal of Antimicrobial chemotherapy	Suppression of the SOS response modifies spatiotemporal evolution, post-antibiotic effect, bacterial fitness and biofilm formation in quinolone-resistant Escherichia coli	10.1093/jac/dky407	Yes	lenski	yes
Reynolds	2000	Genetics	Compensatory Evolution in Rifampin-Resistant Escherichia coli	doi: 10.1093/genetics/156.4.1471	Yes	Dean and Dykhuizen	yes
Reynolds et al	2016	Frontiers in microbiology	Eﬄux in the Oral Metagenome: The Discovery of a Novel Tetracycline and Tigecycline ABC Transporter	doi: 10.3389/fmicb.2016.01923	no
Riley	2014	Clinical Microbiology Infections	Pandemic lineages of extraintestinal pathogenic Escherichia coli	10.1111/1469-0691.12646	no
Roberts et al	2021	Mathematical Biosciences	Combining mutation and horizontal gene transfer in a within-host model of antibiotic resistance	https://doi.org/10.1016/j.mbs.2021.108656	no
Rodrigues and Shakhnovich	2019	eLife	Adaptation to mutational inactivation of an essential gene converges to an accessible suboptimal fitness peak	doi: 10.7554/eLife.50509	no
Rodrigues et al	2016	PNAS	Biophysical principles predict fitness landscapes of drug resistance	doi: 10.1073/pnas.1601441113	no
Rodriguez-Verdugo et al	2013	BMC Evolutionary Biology	Evolution of Escherichia coli rifampicin resistance in an antibiotic-free environment during thermal stress	doi:10.1186/1471-2148-13-50	Yes	lenski	yes
Rosas-Lemus et al	2020	Protein Science	Structure of galactarate dehydratase, a new fold in an enolase involved in bacterial fitness after antibiotic treatment	doi: 10.1002/pro.3796	no
Roujansky et al	2020	Experimental Therapeutics	Analysis of Paradoxical Efficacy of Carbapenems against Carbapenemase-Producing Escherichia coli in a Murine Model of Lethal Peritonitis	https://doi.org/10.1128/AAC.00853-20	No
Roussel et al	2022	Microbiology spectrum	UPEC Colonic-Virulence and Urovirulence Are Blunted by Proanthocyanidins-Rich Cranberry Extract Microbial Metabolites in a Gut Model and a 3D Tissue-Engineered Urothelium	doi: 10.1128/spectrum.02432-21	no
Roy	2009	PloS One	Probing evolutionary repeatability: neutral and double changes and the predictability of evolutionary adaptation	doi: 10.1371/journal.pone.0004500	no
Ruelens and de Visser	2021	Genes	Clonal Interference and Mutation Bias in Small Bacterial Populations in Droplets	doi: 10.3390/genes12020223	no
Rundell et al	2020	Journal of Bacteriology	A Screen for Antibiotic Resistance Determinants Reveals a Fitness Cost of the Flagellum in Pseudomonas aeruginosa	doi: 10.1128/JB.00682-19	yes	competition index	no
Salazar et al	2021	mBio	Antiviral Resistance and Phage Counter Adaptation to Antibiotic-Resistant Extraintestinal Pathogenic Escherichia coli	https://doi.org/10 .1128/mBio.00211-21.	No
Samuels et al	2019	Infectious Immunology	The SOS Response Mediates Sustained Colonization of the Mammalian Gut	doi: 10.1128/IAI.00711-18	yes		no
Sanchez and Martinez	2012	PloS One	Differential epigenetic compatibility of qnr antibiotic resistance determinants with the chromosome of Escherichia coli	doi: 10.1371/journal.pone.0035149	no
Sandegren et al	2008	Journal of Antimicrobial chemotherapy	Nitrofurantoin resistance mechanism and fitness cost in Escherichia coli	https://doi.org/10.1093/jac/dkn222	Yes	relative growth rate	No
Sarkar et al	2022	ACS Synthetic Biology	Evolution-Guided Biosynthesis of Terpenoid Inhibitors	doi: 10.1021/acssynbio.2c00188	No
Scaccia et al	2020	FEMS Microbiology Ecology	Persistence of wastewater antibiotic resistant bacteria and their genes in human fecal material	doi: 10.1093/femsec/fiaa058	no
Schaffner et al	2021	Applied and Environmental Microbiology	Extreme Acid Modulates Fitness Trade-Offs of Multidrug Efflux Pumps MdtEF-TolC and AcrAB-TolC in Escherichia coli K-12	https://doi.org/10.1128/AEM.00724 -21	no
Scharf et al	2017	SLAS Discov	Novel Chemical Scaffolds for Inhibition of Rifamycin-Resistant RNA Polymerase Discovered from High-Throughput Screening	doi: 10.1177/2472555216679994	no
Schaufler et al	2018	Frontiers in microbiology	Clinically Relevant ESBL-Producing K. pneumoniae ST307 and E. coli ST38 in an Urban West African Rat Population	doi: 10.3389/fmicb.2018.00150	no
Schaufler et al	2016	Frontiers in microbiology	Carriage of Extended-Spectrum Beta-Lactamase-Plasmids Does Not Reduce Fitness but Enhances Virulence in Some Strains of Pandemic E. coli Lineages	doi: 10.3389/fmicb.2016.00336	no
Schrag et al	1997	Proc R Soc	Adaptation to the fitness costs of antibiotic resistance in Escherichia coli	10.1098/rspb.1997.0178	Yes	lenski	yes
Serbanescu et al	2020	Cell Reports	Nutrient-Dependent Trade-Offs between Ribosomes and Division Protein Synthesis Control Bacterial Cell Size and Growth	doi: 10.1016/j.celrep.2020.108183	no
Shaw et al	2016	Science	Metabolic engineering of microbial competitive advantage for industrial fermentation processes	doi: 10.1126/science.aaf6159	no
Shin and Soo Ko	2015	International journal of antimicrobial agents	Effect of plasmids harbouring blaCTX-M on the virulence and fitness of Escherichia coli ST131 isolates	doi: 10.1016/j.ijantimicag.2015.04.012	yes	competition index	no
Shin et al	2016	Nucleic Acids Res.	Horizontal transfer of DNA methylation patterns into bacterial chromosomes	doi: 10.1093/nar/gkw230	no
Silva et al	2011	PloS Genetics	Pervasive sign epistasis between conjugative plasmids and drug-resistance chromosomal mutations	doi: 10.1371/journal.pgen.1002181	yes	lenski	yes
Singh Hayer et al	2020	mSphere	Genetic Determinants of Resistance to Extended-Spectrum Cephalosporin and Fluoroquinolone in Escherichia coli Isolated from Diseased Pigs in the United States	doi: 10.1128/mSphere.00990-20	no
Song et al	2022	Microbiology spectrum	Environmental Perturbations during the Rehabilitation of Wild Migratory Birds Induce Gut Microbiome Alteration and Antibiotic Resistance Acquisition	doi: 10.1128/spectrum.01163-22	no
Sorum et al	2022	mBio	Evolutionary Instability of Collateral Susceptibility Networks in Ciprofloxacin-Resistant Clinical Escherichia coli Strains	doi: 10.1128/mbio.00441-22	yes	relative growth rate	no
Sousa et al	2012	Molecular Biology and Evolution	Cost of antibiotic resistance and the geometry of adaptation	doi: 10.1093/molbev/msr302	yes	modelisation	no
Srivastava et al	2012	Mechanisms of Resistance	Frequency, Spectrum, and Nonzero Fitness Costs of Resistance to Myxopyronin in Staphylococcus aureus	https://doi-org.proxy.insermbiblio.inist.fr/10.1128/AAC.01060-12	yes		no
Stecher et al	2012	PNAS	Gut inflammation can boost horizontal gene transfer between pathogenic and commensal Enterobacteriaceae	doi: 10.1073/pnas.1113246109	no
Steinrueck and Guet	2017	eLife	Complex chromosomal neighborhood effects determine the adaptive potential of a gene under selection	doi: 10.7554/eLife.25100	no
Styles et al	2022	Microbiolgy spectrum	Transposable Element Insertions into the Escherichia coli Polysialic Acid Gene Cluster Result in Resistance to the K1F Bacteriophage	doi: 10.1128/spectrum.02112-21	no
Subashchandrabose and Mobley	2015	Microbiology spectrum	Virulence and Fitness Determinants of Uropathogenic Escherichia coli	10.1128/microbiolspec.UTI-0015-2012	no
Subbiah et al	2011	Applied and Environmental Microbiology	Selection pressure required for long-term persistence of blaCMY-2-positive IncA/C plasmids	doi: 10.1128/AEM.02788-10	Yes	no common method used	no
Suelter and Hanson	2020	Journal of Antimicrobial chemotherapy	OmpC regulation differs between ST131 and non-ST131 Escherichia coli clinical isolates and involves differential expression of the small RNA MicC	doi: 10.1093/jac/dkz566	no
Sundqvist et al	2010	Journal of Antimicrobial chemotherapy	Little evidence for reversibility of trimethoprim resistance after a drastic reduction in trimethoprim use	DOI: 10.1093/jac/dkp387	No
Suzuki et al	2016	Molecular Bosystems	Phenotypic changes associated with the fitness cost in antibiotic resistant Escherichia coli strains	doi: 10.1039/c5mb00590f	no
Swings et al	2017	eLife	Adaptive tuning of mutation rates allows fast response to lethal stress in Escherichia coli	doi: 10.7554/eLife.22939	yes	not common method used	no
Tamer et al	2021	Molecular Biology and Evolution	The Antibiotic Efflux Protein TolC Is a Highly Evolvable Target under Colicin E1 or TLS Phage Selection	doi: 10.1093/molbev/msab190	no
Tamer et al	2019	Molecular Biology and Evolution	High-Order Epistasis in Catalytic Power of Dihydrofolate Reductase Gives Rise to a Rugged Fitness Landscape in the Presence of Trimethoprim Selection	doi: 10.1093/molbev/msz086	no
Tan et al	2011	Phys Rev Lett	Hidden randomness between fitness landscapes limits reverse evolution	doi: 10.1103/PhysRevLett.106.198102	no
Tang et al	2022	Frontiers in cellular Infection Microbiology	Large-Scale Analysis of Fitness Cost of tet(X4)-Positive Plasmids in Escherichia coli	doi: 10.3389/fcimb.2022.798802	yes	lenski	yes
Tazzyman and Hall	2015	International Society for Microbial Ecology	Lytic phages obscure the cost of antibiotic resistance in Escherichia coli	doi:10.1038/ismej.2014.176	yes	lenski	yes
Thulin et al	2015	Antimicrobial agents and chemotherapy	Amdinocillin (Mecillinam) Resistance Mutations in Clinical Isolates and Laboratory-Selected Mutants of Escherichia coli	https://doi-org.proxy.insermbiblio.inist.fr/10.1128/AAC.04819-14	yes	relative growth rate	no
Tomazella et al	2012	Journal of Proteomics	Proteomic analysis of a multi-resistant clinical Escherichia coli isolate of unknown genomic background	doi: 10.1016/j.jprot.2011.12.024	no
Torres-Puig et al	2022	Frontiers in cellular Infection Microbiology	"Omics" Technologies - What Have They Told Us About Uropathogenic Escherichia coli Fitness and Virulence During Urinary Tract Infection?	https://doi.org/10.3389/fcimb.2022.824039	no
Toszeghy et al	2012	Research in Veterinary Science	Molecular and phenotypic characterisation of extended spectrum β-lactamase CTX-M Escherichia coli from farm animals in Great Britain	doi: 10.1016/j.rvsc.2012.05.001	no
Trindade et al	2012	Evolution	Antibiotic resistance and stress in the light of Fisher's model	doi: 10.1111/j.1558-5646.2012.01722.x	yes	lenski	yes
Trindade_et al	2009	PloS Genetics	Positive Epistasis Drives the Acquisition of Multidrug Resistance	10.1371/journal.pgen.1000578	yes	lenski	yes
Tuan-Anh et al	2020	Antibiotics	Pathogenic Escherichia coli Possess Elevated Growth Rates under Exposure to Sub-Inhibitory Concentrations of Azithromycin	; doi:10.3390/antibiotics9110735	No
Turner et al	2014	Evolution	Antibiotic resistance correlates with transmission in plasmid evolution	doi: 10.1111/evo.12537	yes	lenski	no
Turner et al	1998	Evolution	TRADEOFF BETWEEN HORIZONTAL AND VERTICAL MODES OF TRANSMISSION IN BACTERIAL PLASMIDS	doi: 10.1111/j.1558-5646.1998.tb01634.x	no
Tymensen et al	2018	Science of the Total Environment	Clonal expansion of environmentally-adapted Escherichia coli contributes to propagation of antibiotic resistance genes in beef cattle feedlots	doi: 10.1016/j.scitotenv.2018.05.021	no
van Dijk et al	2017	Physical Biology	Mutation supply and the repeatability of selection for antibiotic resistance	doi: 10.1088/1478-3975/aa7f36	no
van Sluijs et al	2019	FEMS Microbiology Letters	Addiction systems antagonize bacterial adaptive immunity	doi: 10.1093/femsle/fnz047	yes	relative growth rate	no
Vashishtha and Mahadevan	2020	Archives of Microbiology	Catabolism of aromatic β-glucosides by bacteria can lead to antibiotics resistance	doi: 10.1007/s00203-020-01836-9	no
Wan et al	2022	Microbiology spectrum	Membrane Transporters of the Major Facilitator Superfamily Are Essential for Long-Term Maintenance of Phenotypic Tolerance to Multiple Antibiotics in E. coli	doi: 10.1128/Spectrum.01846-21	No
Wang et al	2021	Applied Microbiology Biotechnology	Resistance response to Arenicin derivatives in Escherichia coli	10.1007/s00253-021-11708-x	No
Wang et al	2017	Journal of Antimicrobial chemotherapy	Impact of plasmid-borne oqxAB on the development of fluoroquinolone resistance and bacterial fitness in Escherichia coli	10.1093/jac/dkw576	yes	lenski	yes
Wang et al	2019	Biophysical Journal	Salicylate Increases Fitness Cost Associated with MarA-Mediated Antibiotic Resistance	https://doi.org/10.1016/j.bpj.2019.07.005	yes	Dykhuizen	yes
Wang et al	2021	mSystems	Ecology and Function of the Transmissible Locus of Stress Tolerance in Escherichia coli and Plant-Associated Enterobacteriaceae	doi: 10.1128/mSystems.00378-21	yes	not common method used	no
Wang et al	2018	International journal of antimicrobial agents	The prevalence of colistin resistance in Escherichia coli and Klebsiella pneumoniae isolated from food animals in China: coexistence of mcr-1 and blaNDM with low fitness cost	doi: 10.1016/j.ijantimicag.2018.01.023	yes		no
Wang et al	2022	Journal of Bacteriology	RfaH May Oppose Silencing by H-NS and YmoA Proteins during Transcription Elongation	doi: 10.1128/jb.00599-21	no
Webber et al	2017	Journal of Antimicrobial chemotherapy	Quinolone-resistant gyrase mutants demonstrate decreased susceptibility to triclosan	doi:10.1093/jac/dkx201	No
Weber et al	2021	Microorganisms	Prevalence and Risk Factors for ESBL/AmpC- E. coli in Pre-Weaned Dairy Calves on Dairy Farms in Germany	doi: 10.3390/microorganisms9102135	no
Wein et al	2021	PloS Genetics	Essential gene acquisition destabilizes plasmid inheritance	doi: 10.1371/journal.pgen.1009656	no
Wein et al	2020	Current Biology	Antibiotics Interfere with the Evolution of Plasmid Stability	doi: 10.1016/j.cub.2020.07.019	no
Wendling et al	2021	International journal of organic evolution	Fitness benefits to bacteria of carrying prophages and prophage-encoded antibiotic-resistance genes peak in different environments	doi:10.1111/evo.14153	yes	Lenski	no
Wiedemann et al	2014	Antibiotics	Uncomplicated Urinary Tract Infections and Antibiotic Resistance-Epidemiological and Mechanistic Aspects	doi:10.3390/antibiotics3030341	no
Williams et al	2020	eLife	Defective lytic transglycosylase disrupts cell morphogenesis by hindering cell wall de- O-acetylation in Neisseria meningitidis	doi: 10.7554/eLife.51247	no
Winkler and Bonomo	2016	Molecular Biology and Evolution	SHV-129: A Gateway to Global Suppressors in the SHV β-Lactamase Family?	doi: 10.1093/molbev/msv235	no
Wood and Cluzel	2012	BMC Systems Biology	Trade-offs between drug toxicity and benefit in the multi-antibiotic resistance system underlie optimal growth of E. coli	doi: 10.1186/1752-0509-6-48	yes	not competitive	no
Wu and Derendorf	2010	Pharmazie	Pharmacokinetic/pharmacodynamic model-based combination therapy approach to target antibiotic resistant populations emerged from ciprofloxacin exposure	doi: 10.1691/ph.2010.0032R	No
Wu et al	2021	mSphere	Reversing Antibiotic Resistance Caused by Mobile Resistance Genes of High Fitness Cost	doi: 10.1128/mSphere.00356-21	yes	not common method used	no
Xia et al	2022	Frontiers in Veterinary Science	Emergence and Mechanism of Resistance of Tulathromycin Against Mycoplasma hyopneumoniae in a PK/PD Model and the Fitness Costs of 23S rRNA Mutants	doi: 10.3389/fvets.2022.801800	Yes	lenski	no
Xicohtencatl-Cortes et al	2019	Microbiologial Pathologies	Uropathogenic Escherichia coli strains harboring tosA gene were associated to high virulence genes and a multidrug-resistant profile	doi: 10.1016/j.micpath.2019.103593	no
Xu et al	2018	mSphere	MCR-1 Confers Cross-Resistance to Bacitracin, a Widely Used In-Feed Antibiotic	8. https://doi.org/10.1128/ mSphere.00411-18.	No
Xu et al	2021	Environmental Pollution	Identiﬁcation of mcr-10 carried by self-transmissible plasmids and chromosome in Enterobacter roggenkampii strains isolated from hospital sewage water	doi: 10.1016/j.envpol.2020.115706	no
Yang et al	2017	Plasmid	Characterization of pHeBE7, an IncFII-type virulence-resistance plasmid carrying blaCTX-M-98b, blaTEM-1, and rmtB genes, detected in Escherichia coli from a chicken isolate in China	doi: 10.1016/j.plasmid.2017.07.001	no
Yates	2006	Biology letters	Enhancement of bacterial competitive fitness by apramycin resistance plasmids from nonpathogenic Escherichia coli	10.1098/rsbl.2006.0478	Yes	lenski	yes
Yi et al	2022	mBio	PixR, a Novel Activator of Conjugative Transfer of IncX4 Resistance Plasmids, Mitigates the Fitness Cost of mcr-1 Carriage in Escherichia coli	doi: 10.1128/mbio.03209-21	yes	lenski	yes
Zalucki et al	2020	Biochemical and Biophysical Research Communications	Evolution for improved secretion and fitness may be the selective pressures leading to the emergence of two NDM alleles	doi: 10.1016/j.bbrc.2020.01.135	no
Zhang et al	2019	Nature Communication	Evolution of satellite plasmids can prolong the maintenance of newly acquired accessory genes in bacteria	doi: 10.1038/s41467-019-13709-x	no
Zhang et al	2022	ISME Journal	Colonization of gut microbiota by plasmid-carrying bacteria is facilitated by evolutionary adaptation to antibiotic treatment	doi: 10.1038/s41396-021-01171-x	yes	lenski	yes
Zhou et al	2018	International journal of antimicrobial agents	Silent transmission of an IS1294b-deactivated mcr-1 gene with inducible colistin resistance	https://doi.org/10.1016/j.ijantimicag.2018.01.004	No
Zhou et al	2021	Environmental Microbiology	Fitness cost and compensation mechanism of sulfonamide resistance genes (sul1, sul2, and sul3) in Escherichia coli	DOI: 10.1111/1462-2920.15783	yes	Dykhuizen	no
Zhu et al	2021	Frontiers in microbiology	Genetic and Phenotypic Characterization of the Novel Metallo-β-Lactamase NDM-29 From Escherichia coli	doi: 10.3389/fmicb.2021.743981. eCollection 2021	no
Zulk et al	2022	mSphere	Phage Resistance Accompanies Reduced Fitness of Uropathogenic Escherichia coli in the Urinary Environment	https://doi.org/10.1128/msphere.00345-22	no
Zuo et al	2021	Applied and Environmental Microbiology	Aminoglycosides Antagonize Bacteriophage Proliferation, Attenuating Phage Suppression of Bacterial Growth, Biofilm Formation, and Antibiotic Resistance	doi: 10.1128/AEM.00468-21	no

## Sheet: Authors and methods
List of publication	Year of publication	Competitive ratio against time or generation time estimated by regression slope	Competitive ratio against time or generation time	Ratio of Malthusian parameters
		Ws = 1-b	St = ln (RM/RWT)/t +1	Wr = ln(Mf/Mi)/ln(WTf/WTi)
		ref: Lenski,1991	ref: Dykhuizen, 1990, Dean and Dykhuyzen, 1988 Dykhuizen and Hartl, 1983	ref: Lenski et al, 1991
Allonso del Valle et al	2021			X
Angst et al	2013		X
Brandis et al	2021		X
Cai et al	2021			X
Card et al	2021	X
Couce et al	2013			X
Dahberg and Chao	2003			X
Dimitriu et al	2019			X
Durao et al	2015		X
Enne et al	2004	X
Enne et al	2005	X
Enne et al	2006	X
Gullberg et al	2014	X
Hall	2013		X
Hellweger	2013	X
Hubbard et al	2019			X
Hubbard et al	2021			X
Humphrey et al	2012	X
Huseby et al	2017		X
Jordan et al	2022			X
Liu et al	2021			X
Macucha et al	2014			X
Maharjan and Ferenci	2017		X
Marcusson et al	2009		X
Matange	2020			X
Matange et al	2018			X
Palkovica et al	2022			X
Petersen et al	2009			X
Phan and Ferenci	2017		X
Phan et al	2017			X
Praski Alzrigat et al	2021	X
Rajer and Sandegren	2022		X
Recacha et al	2018			X
Reynolds	2000	X
Rodriguez-Verdugo et al	2013	X
Shrag et al	1997	X
Silva et al	2011		X
Tang et al	2022			X
Tazzyman and Hall	2015			X
Trintade et al	2009		X
Trintade et al	2012		X
Wang et al	2017			X
Wang et al	2019		X
Yates et al	2006			X
Yi et al	2022			X
Zhang et al	2022			X
