# Supplementary material for: The fitness cost of horizontally transferred and mutational antimicrobial resistance in Escherichia coli
Source: Front Microbiol. 2023 Jun 30;14:1186920. doi: 10.3389/fmicb.2023.1186920 (PMC10348881; doi:10.3389/fmicb.2023.1186920)
Supplement: Supplementary file 3 [file Data_Sheet_2.XLSX]

## Sheet: ARG list
GeneName	b#	size (nt)	FunctionalCategoryGenes	GeneticMechanismsTransfer	Transferable	Family resistance	Family resistance to analyze	ClassDrug	Family_MoA	info	References
aadA1			nucleotidyltransferases	plasmid	conjugation	aminoglycosides	aminoglycosides		Synthesis of proteins		Dahberg and Chao, 2003; Poirel et al, 2018, MacArthur et al. 2013
aadA2			nucleotidyltransferases	plasmid	conjugation	aminoglycosides	aminoglycosides		Synthesis of proteins		Rajer and Sandegren, 2022; Poirel et al, 2018, MacArthur et al. 2013
aadA5			nucleotidyltransferases	plasmid	conjugation	aminoglycosides	aminoglycosides		Synthesis of proteins		Allon del Valle et al, 2021; Rajer and Sandegren, 2022,Palkovicova et al, 2022; Poirel et al, 2018, MacArthur et al. 2013
aadA7			nucleotidyltransferases	plasmid	conjugation	aminoglycosides	aminoglycosides		Synthesis of proteins		Palkovicova et al, 2022; Poirel et al, 2018, MacArthur et al. 2013
aac(3)IV			Acetyltransferase	plasmid	conjugation	aminoglycosides	aminoglycosides		Synthesis of proteins		Yates et al, 2006; Poirel et al, 2018, MacArthur et al. 2013
aac(3)-IIa			Acetyltransferase	plasmid	conjugation	aminoglycosides	aminoglycosides		Synthesis of proteins		Allonso del Valle et al_ 2021; Poirel et al, 2018, MacArthur et al. 2013; Rajer and Sandegran, 2022
aac(3)-IId			Acetyltransferase	plasmid	conjugation	aminoglycosides	aminoglycosides		Synthesis of proteins		Allonso del Valle et al_ 2021; Poirel et al, 2018, MacArthur et al. 2013, Rajer and Sandegren, 2018
aac(3)-Iva			Acetyltransferase	plasmid	conjugation	aminoglycosides	aminoglycosides		Synthesis of proteins		Allonso del Valle et al_ 2021; Poirel et al, 2018, MacArthur et al. 2013
aac(6')-Ib-cr			Acetyltransferase	plasmid	conjugation	fluoroquinolones	fluoroquinolones		DNA replication and transcription	resistance family of fluroquinolones, aminoglycosides	Poirel et al, 2018, MacArthur et al. 2013,Rajer and Sandegren, 2022. MacArthur et al. 2013
aac(6')-Ib-cr			Acetyltransferase	plasmid	conjugation	aminoglycosides	aminoglycosides		DNA replication and transcription	resistance family of fluroquinolones, aminoglycosides	Poirel et al, 2018, MacArthur et al. 2013,Rajer and Sandegren, 2022. MacArthur et al. 2013
aac(6')-Ib			Acetyltransferase	plasmid	conjugation	aminoglycosides	aminoglycosides		DNA replication and transcription	resistance family of fluroquinolones, aminoglycosides	Poirel et al, 2018, MacArthur et al. 2013,Rajer and Sandegren, 2022. MacArthur et al. 2013
acrB	b0462	3150	Alteration or overexpression of efflux pump	mutation	mutation	multidrug	multidrug		Efflux pump or membrane permeability		Wang et al. 2019
acrD			Alteration or overexpression of efflux pump	mutation	mutation	B_lactams	B_lactams		Cell wall synthesis		Brandis et al.2021
acrR	b0464	648	Alteration or overexpression of efflux pump	mutation	mutation	multidrug	multidrug		Efflux pump or membrane permeability		Praski Alzigat et al.2021
ampC				mutation	mutation	B_lactams	B_lactams	amoxicillin/clavulanic acid	Cell wall synthesis		Hubbard et al. 2019
aphA			phosphotransferases	plasmid	conjugation	aminoglycosides	aminoglycosides		Synthesis of proteins		Poirel et al. 2018. Microbilogy Spectrum
aph(3')			phosphotransferases	plasmid	conjugation	aminoglycosides	aminoglycosides		Synthesis of proteins		Cai et al. 2001; Poirel et al, 2018, MacArthur et al. 2013
aph(3')-IIa			phosphotransferases	plasmid	conjugation	aminoglycosides	aminoglycosides		Synthesis of proteins		Poirel et al, 2018, MacArthur et al. 2013
aph(3'')-Ib			phosphotransferases	plasmid	conjugation	aminoglycosides	aminoglycosides		Synthesis of proteins		Poirel et al, 2018, MacArthur et al. 2013; Tang et al. 2022
aph(4)-Ia			phosphotransferases	plasmid	conjugation	aminoglycosides	aminoglycosides		Synthesis of proteins		Allonso del valle, 2021; Poirel et al, 2018, MacArthur et al. 2013
aph(6)-Id			phosphotransferases	plasmid	conjugation	aminoglycosides	aminoglycosides		Synthesis of proteins		Rajer and Sandegren, 2022; Poirel et al, 2018, MacArthur et al. 2013
aph(6')-Id			phosphotransferases	plasmid	conjugation	aminoglycosides	aminoglycosides		Synthesis of proteins		Rajer and Sandegren, 2022; Poirel et al, 2018, MacArthur et al. 2013
aph(30)			phosphotransferases	plasmid	conjugation	aminoglycosides	aminoglycosides		Synthesis of proteins		Poirel et al, 2018, MacArthur et al. 2013
aph(39)-Ia			phosphotransferases	plasmid	conjugation	aminoglycosides	aminoglycosides		Synthesis of proteins		Poirel et al, 2018, MacArthur et al. 2013
arcA	b4401		Transcriptional rewiring	mutation	mutation	fluoroquinolones	fluoroquinolones	ciproflaxin	DNA replication and transcription		Praski Alzigat et al.2021
blaCMY-2			ESBL- AmpC Cephalosporinases	plasmid	conjugation	B_lactams	B_lactams		Cell wall synthesis		Liu et al, 2021; Poirel et al. 2018. Microbilogy Spectrum
blaCTX-M-1			ESBL- Clavulanic-Acid Inhibited Class A ESBLs	plasmid	conjugation	B_lactams	B_lactams		Cell wall synthesis		Allonso_del_Valle et al. 2021; Poirel et al. 2018. Microbilogy Spectrum
blaCTX-M-14			ESBL- Clavulanic-Acid Inhibited Class A ESBLs	plasmid	conjugation	B_lactams	B_lactams		Cell wall synthesis		Allonso_del_Valle et al. 2021; Poirel et al. 2018. Microbilogy Spectrum
blaCTX-M-15			ESBL- Clavulanic-Acid Inhibited Class A ESBLs	plasmid	conjugation	B_lactams	B_lactams		Cell wall synthesis		Allonso_del_Valle et al. 2021; Poirel et al. 2018. Microbilogy Spectrum
blaCTX-M-27			ESBL- Clavulanic-Acid Inhibited Class A ESBLs	plasmid	conjugation	B_lactams	B_lactams		Cell wall synthesis		Allonso_del_Valle et al. 2021; Poirel et al. 2018. Microbilogy Spectrum
blaCTX-M-32			ESBL- Clavulanic-Acid Inhibited Class A ESBLs	plasmid	conjugation	B_lactams	B_lactams		Cell wall synthesis		Allonso_del_Valle et al. 2021; Poirel et al. 2018. Microbilogy Spectrum
blaCTX-M-55			ESBL- Clavulanic-Acid Inhibited Class A ESBLs	plasmid	conjugation	B_lactams	B_lactams		Cell wall synthesis		Allonso_del_Valle et al. 2021; Poirel et al. 2018. Microbilogy Spectrum
blaCTX-M-65			ESBL- Clavulanic-Acid Inhibited Class A ESBLs	plasmid	conjugation	B_lactams	B_lactams		Cell wall synthesis		Rajer and Sa,degrand,2022 ; ; Poirel et al. 2018. Microbilogy Spectrum
blaNDM-1			ESBL- Carbapenemases	plasmid	conjugation	B_lactams	B_lactams		Cell wall synthesis		Liu et al. 2021; Poirel et al. 2018. Microbilogy Spectrum
blaOXA-1			ESBL- Carbapenemases	plasmid	conjugation	B_lactams	B_lactams		Cell wall synthesis		Palkovicova et al, 2022; Poirel et al. 2018, Rajer and Sandegrand, 2022, Tang et al. 2022
blaOXA-48			ESBL- Carbapenemases	plasmid	conjugation	B_lactams	B_lactams		Cell wall synthesis		Allonso del Valle et al. 2021; Poirel et al. 2018. Microbilogy Spectrum
blaOXA			ESBL- Carbapenemases	plasmid	conjugation	B_lactams	B_lactams		Cell wall synthesis		Silva et al. 2011; Poirel et al. 2018. Microbilogy Spectrum
blaSHV-12			ESBL- Clavulanic-Acid Inhibited Class A ESBLs	plasmid	conjugation	B_lactams	B_lactams		Cell wall synthesis		Allonso del Valle et al. 2021; Poirel et al. 2018. Microbilogy Spectrum
blaTEM			ESBL- Clavulanic-Acid Inhibited Class A ESBLs	plasmid	conjugation	B_lactams	B_lactams		Cell wall synthesis		Cai et al. 2011; Poirel et al. 2018. Microbilogy Spectrum
blaTEM-1			ESBL- Clavulanic-Acid Inhibited Class A ESBLs	plasmid	conjugation	B_lactams	B_lactams		Cell wall synthesis		Dahberg and Chao, 2003; Poirel et al. 2018. Microbilogy Spectrum
blaTEM-1B			ESBL- Clavulanic-Acid Inhibited Class A ESBLs	plasmid	conjugation	B_lactams	B_lactams		Cell wall synthesis		Allonso del Valle et al. 2021; Poirel et al. 2018, Rajer and Sandegren, 2022; Tang et al, 2022
catA			enzymatic inactivation	plasmid	conjugation	phenicols	phenicols	chloramphenicols	Synthesis of proteins		Poirel et al. 2018. Microbilogy Spectrum
catB			enzymatic inactivation	plasmid	conjugation	phenicols	phenicols	chloramphenicols	Synthesis of proteins		Poirel et al. 2018. Microbilogy Spectrum
cmlA			active efflux	plasmid	conjugation	phenicols	phenicols	chloramphenicols	Synthesis of proteins		Rajer and Sandegrend, 2022: Poirel et al. 2018. Microbilogy Spectrum
cpsG			DNA-binding transcriptional regulator	mutation	mutation	unknown	other		other		Brandis et al.2021
cpxA	b3911		Defence against Membrane stress	mutation	mutation	aminoglycosides	aminoglycosides		Efflux pump or membrane permeability	family resistance of aminoglycosides and B_lactams	Hubbard et al. 2019
cpxA	b3911		Defence against Membrane stress	mutation	mutation	B_lactams	B_lactams		Efflux pump or membrane permeability	family resistance of aminoglycosides and B_lactams	Hubbard et al. 2019
cycA	b4208		changes in metabolism	mutation	mutation	oxazolidinones	other	D-cycloserine	other		Trintade et al. 2012
dhfr			unknow	plasmid	conjugation	diaminopyrimidines	diaminopyrimidines	trimethropin	Metabolites processes		Rajer and Sandegren, 2022.
dfrA			dihydrofolate reductases	plasmid	conjugation	diaminopyrimidines	diaminopyrimidines	trimethropin	Metabolites processes		Poirel et al. 2018. Brandis et al. 2021, Tang et al. 2022
dskA	b0145		protein coding	mutation	mutation	fluoroquinolones	fluoroquinolones	ciproflaxin	DNA replication and transcription		Brandis et al. 2021
envZ	b3404		Changes of membrane permeability	mutation	mutation	tetracyclines	tetracyclines	tetracycline	Synthesis of proteins		Card et al. 2021
ermB			23S rRNA methyltransferases	plasmid	conjugation	streptogamins	other		other		MacArthur et al. 2013
fimI			unknow	mutation	mutation	fluoroquinolones	fluoroquinolones	ciproflaxin	DNA replication and transcription		brandis et al. 2021
floR			active efflux	plasmid	conjugation	phenicols	phenicols		Synthesis of proteins		Poirel et al. 2018. Microbilogy Spectrum
folA	b0048		Modification of the cellular subsystem targeted by the drug	mutation	mutation	diaminopyrimidines	diaminopyrimidines		Metabolites processes		Toprak, E. et al. Evolutionary paths to antibiotic resistance under dynamically sustained drug selection. Nat Genet 44, 101–105 (2012).
fosA			Modification of respiration and/or membrane potential	plasmid	conjugation	phosphonic acid	other	Fosfomycin	other		Poirel et al. 2018. Microbilogy Spectrum
ftsI	b0084		Modification of the cellular subsystem targeted by the drug	mutation	mutation	B_lactams	B_lactams	ampicillin	Cell wall synthesis		Jordan et al. 2022
gltL	b0652		changes in metabolism	mutation	mutation	tetracyclines	tetracyclines		Cell wall synthesis	family resistance of B_lactams and tetracyclines	Jordan et al. 2022, car et al. 2021
gltL	b0652		changes in metabolism	mutation	mutation	B_lactams	B_lactams	ampicillin	Cell wall synthesis	family resistance of B_lactams and tetracyclines	Jordan et al. 2022, car et al. 2021
gyrA	b2231		DNA gyrase	mutation	mutation	fluoroquinolones	fluoroquinolones	ciproflaxin	DNA replication and transcription		Marcusson et al 2009, Poirel et al. 2018., Wang et al. 2017, Huseby et al. 2017
gyrA1			DNA gyrase	mutation	mutation	fluoroquinolones	fluoroquinolones	ciproflaxin	DNA replication and transcription		Marcusson et al 2009, Poirel et al. 2018., Wang et al. 2017, Huseby et al. 2017
gyrA2			DNA gyrase	mutation	mutation	fluoroquinolones	fluoroquinolones	ciproflaxin	DNA replication and transcription		Marcusson et al 2009, Poirel et al. 2018., Wang et al. 2017, Huseby et al. 2017
gyrB	b3699		DNA gyrase	mutation	mutation	fluoroquinolones	fluoroquinolones	ciproflaxin	DNA replication and transcription		Poirel et al. 2018, Wang et al. 2017
hemA			Modification of respiration and/or membrane potential	plasmid	conjugation	B_lactams	B_lactams	amoxicillin/clavulanic acid	Cell wall synthesis		Hubbard et al. 2021
hns	b1237		changes in metabolism	plasmid	conjugation	tetracyclines	tetracyclines	tigecycline	Synthesis of proteins		Cai et al. 2021
hns	b1237		changes in metabolism	mutation	mutation	tetracyclines	tetracyclines	tigecycline	Synthesis of proteins		Card et al. 2021
hupA	b4000	273	changes in metabolism	deletion	mutation	fluoroquinolones	fluoroquinolones	ciproflaxin	DNA replication and transcription		Brandis et al. 2021
hsd			unknow	plasmid	conjugation	unknown	other		other		silva et al. 2011
insB	b0021		changes in metabolism	mutation	mutation	B_lactams	B_lactams	ampicillin	Cell wall synthesis		Jordan et al. 2022
lamB	b4036		changes in metabolism	mutation	mutation	fluoroquinolones	fluoroquinolones	ciproflaxin	DNA replication and transcription		Brandis et al. 2021
leuA	b0074		changes in metabolism	mutation	mutation	fluoroquinolones	fluoroquinolones	ciproflaxin	DNA replication and transcription		Brandis et al. 2021
lnu(F)			nucleotidyltransferase	plasmid	conjugation	lincosamides	other		Synthesis of proteins	blocking microbial protein synthesis via binding to the 23S rRNA of the 50S subunit	Nadeem et al, 2020 ; Tang et al. 2022, Matange, 2020
lon	b0439	2355	protease	mutation	mutation	diaminopyrimidines	diaminopyrimidines	trimethropin	Efflux pump or membrane permeability	family resistance of diaminopyrimidines and quinolone	Matange. 2020
lon	b0439	2355	protease	mutation	mutation	fluoroquinolones	fluoroquinolones		Efflux pump or membrane permeability	family resistance of diaminopyrimidines and quinolone	Matange. 2020
lpcA	b0222		changes in metabolism	mutation	mutation	tetracyclines	tetracyclines	tigecycline	Synthesis of proteins		Card et al. 2021
marA	b1531	384	Alteration or overexpression of efflux pump	mutation	mutation	multidrug	multidrug	ciproflaxin	Efflux pump or membrane permeability		Brandis et al. 2021, Praski et al. 2021, Wang et al.2019
marB	b1532	219	Alteration or overexpression of efflux pump	deletion	mutation	fluoroquinolones	fluoroquinolones	ciproflaxin	DNA replication and transcription		Brandis et al. 2021
marR	b1530	435	Alteration or overexpression of efflux pump	mutation	mutation	fluoroquinolones	fluoroquinolones	ciproflaxin	Efflux pump or membrane permeability	family resistance of fluroroquinolones and b-lactams	Brandis et al. 2021, Praski et al. 2021, Wang et al. 2017, Huseby et al. 2017, Marcusson, 2009, Macucha et al. 2014, Jordan et al. 2022
marR	b1530	435	Alteration or overexpression of efflux pump	mutation	mutation	B_lactams	B_lactams	ciproflaxin	Efflux pump or membrane permeability	family resistance of fluroroquinolones and b-lactams	Brandis et al. 2021, Praski et al. 2021, Wang et al. 2017, Huseby et al. 2017, Marcusson, 2009, Macucha et al. 2014, Jordan et al. 2022
mcr			phosphoethanolamine transferase	plasmid	conjugation	polymyxins	polymyxins	colistin	other		Poirel et al. 2018. Microbilogy Spectrum; yi et al. 2022
mdfA	b0842		Alteration or overexpression of efflux pump	plasmid	conjugation	multidrug	multidrug		Efflux pump or membrane permeability		Allonso et al. 2021
menA	b3930		changes in metabolism	mutation	mutation	fluoroquinolones	fluoroquinolones	ciproflaxin	DNA replication and transcription		Brandis et al. 2021
menC	b2261	963	changes in metabolism	mutation	mutation	tetracyclines	tetracyclines	tetracycline	Synthesis of proteins		Card et al. 2021, Jordan et al. 2022
mph(A)				plasmid	conjugation	macrolides	macrolides		Synthesis of proteins		Rajer and Sandegren, 2022, Liu et al. 2021
mphR(A)				plasmid	conjugation	macrolides	macrolides		Synthesis of proteins		Rajer and Sandegren, 2022.
mrX				plasmid	conjugation	macrolides	macrolides		Synthesis of proteins		Rajer and Sandegren, 2022, Gullberg et al. 2014
mutT	b0099	390	changes in metabolism	deletion	mutation	multidrug	multidrug		Efflux pump or membrane permeability		Couce et al. 2013	8-oxo-dGTP diphosphatase
mutY	b2961	1053	changes in metabolism	deletion	mutation	multidrug	multidrug		Efflux pump or membrane permeability		Couce et al. 2013	adenine DNA glycosylase
nfi	b3998	662	changes in metabolism	deletion	mutation	fluoroquinolones	fluoroquinolones	ciproflaxin	DNA replication and transcription		Brandis et al. 2021
nhlB			unknow	mutation	mutation	tetracyclines	tetracyclines	tetracycline	Synthesis of proteins		Card et al. 2021
ompF	b0929		Changes of membrane permeability	mutation	mutation	B_lactams	B_lactams	ampicillin	Efflux pump or membrane permeability	resistance familiy of beta-lactams and tetracyclines	Jordan et al. 2022 Card et al. 2021
ompF	b0929		Changes of membrane permeability	mutation	mutation	tetracyclines	tetracyclines		Efflux pump or membrane permeability	resistance familiy of beta-lactams and tetracyclines	Jordan et al. 2022 Card et al. 2021
ompR	b3405		Changes of membrane permeability	mutation	mutation	B_lactams	B_lactams	ampicillin	Efflux pump or membrane permeability	resistance familiy of beta-lactams and tetracyclines	Jordan et al. 2022, Card et al. 2021
ompR	b3405		Changes of membrane permeability	mutation	mutation	tetracyclines	tetracyclines		Efflux pump or membrane permeability	resistance familiy of beta-lactams and tetracyclines	Jordan et al. 2022, Card et al. 2021
oqxA			PMRQ - active efflux pump	plasmid	conjugation	fluoroquinolones	fluoroquinolones	ciproflaxin	DNA replication and transcription		Poirel et al. 2018. Microbilogy Spectrum, Wang et al. 2017
oqxB			PMRQ - active efflux pump	plasmid	conjugation	fluoroquinolones	fluoroquinolones	ciproflaxin	DNA replication and transcription		Poirel et al. 2018. Microbilogy Spectrum, Wang et al. 2017
parC	b3019		Topoisomerase IV	mutation	mutation	fluoroquinolones	fluoroquinolones	ciproflaxin	DNA replication and transcription		Marcusson et al. 2009. Poirel et al. 2018
parE	b3030		Topoisomerase IV	mutation	mutation	fluoroquinolones	fluoroquinolones	ciproflaxin	DNA replication and transcription		Marcusson et al 2009,Brandis et al. 2021, wang et al. 2017
pemK			unknow	plasmid	conjugation	unknown	other		other		Rajer and Sandegren, 2022
phoE	b0241	1056	porins impact	deletion	mutation	B_lactams	B_lactams	ampicillin	Cell wall synthesis		Jordan et al. 2022
pmrB	b4112		sensor histidine kinase	mutation	mutation	polymyxins	polymyxins	colistin	other		Phan et al. 2017, Poirel et al. 2018
pncB	b0931		changes in metabolism	mutation	mutation	fluoroquinolones	fluoroquinolones	ciproflaxin	DNA replication and transcription		Brandis et al. 2021
qacEΔ1			unknow	plasmid	conjugation	unknown	other		other		Gullberg et al. 2014, Palkovica et al. 2022
qnrA1			protect DNA from quinolone binding	plasmid	conjugation	fluoroquinolones	fluoroquinolones	ciproflaxin	DNA replication and transcription		Poirel et al. 2018, Macucha et al. 2014
qnrC			protect DNA from quinolone binding	plasmid	conjugation	fluoroquinolones	fluoroquinolones	ciproflaxin	DNA replication and transcription		Poirel et al. 2018, Macucha et al. 2014
qnrD1			protect DNA from quinolone binding	plasmid	conjugation	fluoroquinolones	fluoroquinolones	ciproflaxin	DNA replication and transcription		Poirel et al. 2018, Macucha et al. 2014
qnrB			protect DNA from quinolone binding	plasmid	conjugation	fluoroquinolones	fluoroquinolones	ciproflaxin	DNA replication and transcription		Poirel et al. 2018, Macucha et al. 2014, Cai et al. 2021
qnrS1			protect DNA from quinolone binding	plasmid	conjugation	fluoroquinolones	fluoroquinolones	ciproflaxin	DNA replication and transcription		Poirel et al. 2018, Macucha et al. 2014
recA	b2699	1062	Modification of SOS response	deletion	mutation	fluoroquinolones	fluoroquinolones	ciproflaxin	DNA replication and transcription		Recacha et al. 2018
rob	b4396		Alteration or overexpression of efflux pump	mutation	mutation	multidrug	multidrug		Efflux pump or membrane permeability		Wang et al. 2019
rpoA	b3295		RNA polymerases	mutation	mutation	fluoroquinolones	fluoroquinolones	ciproflaxin	DNA replication and transcription		Brandis et al. 2021
rpoB	b3987	4029	RNA polymerases	mutation	mutation	fluoroquinolones	fluoroquinolones	ciproflaxin	DNA replication and transcription	resistance family of fluroquinolones, ansamycins, beta-lactams	Brandis et al. 2021, Angst and Hall, 2013, Durae et al. 2015
rpoB	b3987	4029	RNA polymerases	mutation	mutation	ansamycins	ansamycins	rifampicin	DNA replication and transcription	resistance family of fluroquinolones, ansamycins, beta-lactams	Brandis et al. 2021, Angst and Hall, 2013, Durae et al. 2015
rpoB	b3987	4029	RNA polymerases	mutation	mutation	B_lactams	B_lactams		DNA replication and transcription	resistance family of fluroquinolones, ansamycins, beta-lactams	Brandis et al. 2021, Angst and Hall, 2013, Durae et al. 2015
rpoC	b3988		RNA polymerases	mutation	mutation	fluoroquinolones	fluoroquinolones	ciproflaxin	DNA replication and transcription		Brandis et al. 2021
rpoD	b3067		RNA polymerases	mutation	mutation	B_lactams	B_lactams	ampicillin	Cell wall synthesis		Jordan et al. 2022
rpoS	b2741	993	RNA polymerases	mutation	mutation	aminoglycosides	aminoglycosides	streptomycins	Synthesis of proteins		Petersen et al. 2009
rpsL	b3342		Modification of the cellular subsystem targeted by the drug	mutation	mutation	aminoglycosides	aminoglycosides	streptomycins	Synthesis of proteins		Durao et al. 2015, Angst and Hall, 2013
slyA			Changes of membrane permeability	mutation	mutation	B_lactams	B_lactams	ampicillin	Cell wall synthesis		Jordan et al. 2022
soxR	b4063		Defence against Oxidative stress	mutation	mutation	fluoroquinolones	fluoroquinolones	ciproflaxin	DNA replication and transcription		Huseby et al. 2017, Wang et al. 2017, 2019
soxS	b4062		Defence against Oxidative stress	mutation	mutation	unknown	other		other		Wang et al. 2019
strA			phosphotransferases	plasmid	conjugation	aminoglycosides	aminoglycosides	streptomycins	Synthesis of proteins		Angst and hall, 2013, Enne et al . 2004
strA			phosphotransferases	plasmid	conjugation	tetracyclines	tetracyclines		Synthesis of proteins		Poirel et al. 2018, Liu et al. 2021
strB			phosphotransferases	plasmid	conjugation	aminoglycosides	aminoglycosides	streptomycins	Synthesis of proteins	resistance family of aminoglycosides and tetracyclines	Angst and hall, 2013, Enne et al . 2004,Poirel et al. 2018, Liu et al. 2021
strB			phosphotransferases	plasmid	conjugation	tetracyclines	tetracyclines		Synthesis of proteins	resistance family of aminoglycosides and tetracyclines	Angst and hall, 2013, Enne et al . 2004,Poirel et al. 2018, Liu et al. 2021
sul1				plasmid	conjugation	sulfonamides	sulfonamides		Growth and multiplication		Poirel et al. 2018. Enne et al. 2005
sul2				plasmid	conjugation	sulfonamides	sulfonamides		Growth and multiplication		Poirel et al. 2018., Enne et al. 2004
sul3				plasmid	conjugation	sulfonamides	sulfonamides		Growth and multiplication		Poirel et al. 2018. Microbilogy Spectrum
sulA	b0958	510	Modification of the cellular subsystem targeted by the drug	mutation	mutation	diaminopyrimidines	diaminopyrimidines	trimethropin	Metabolites processes		Matange, 2020
tet(A)			efflux genes	plasmid	conjugation	tetracyclines	tetracyclines		Synthesis of proteins		Poirel et al. 2018. Microbilogy Spectrum, Zhang et al. 2022, Allonso del valle et al. 2021
tet(B)			efflux genes	plasmid	conjugation	tetracyclines	tetracyclines		Synthesis of proteins		Poirel et al. 2018. Microbilogy Spectrum, Yates et al. 2006
tet(X4)			efflux genes	plasmid	conjugation	tetracyclines	tetracyclines		Synthesis of proteins		Rajer and Sandegren, 2022; Poirel et al. 2018. Microbilogy Spectrum
tet(K)			efflux genes	plasmid	conjugation	tetracyclines	tetracyclines		Synthesis of proteins		Rajer and Sandegren, 2022; Poirel et al. 2018. Microbilogy Spectrum, Yates et al 2006
tet(X)			efflux genes	plasmid	conjugation	tetracyclines	tetracyclines		Synthesis of proteins		Rajer and Sandegren, 2022; Poirel et al. 2018. Microbilogy Spectrum, Tang et al. 2022
tmk	b1098		unknow	mutation	mutation	unknown	other		other		Brandis et al. 2021
waaC			Changes of membrane permeability	mutation	mutation	B_lactams	B_lactams	ampicillin	Cell wall synthesis		Jordan et al. 2022
xdhB	b2867		Defence against Oxidative stress	mutation	mutation	fluoroquinolones	fluoroquinolones	ciproflaxin	DNA replication and transcription		Brandis et al. 2021
xdhB	b2867		Defence against Oxidative stress	mutation	mutation	ansamycins	ansamycins	rifampicin	Synthesis of RNA		Brandis et al. 2021
yaaS	b0043		putative oxidoreductase	mutation	mutation	tetracyclines	tetracyclines	tetracycline	Synthesis of proteins		Card et al. 2021
ydeA	b1528	1191	Alteration or overexpression of efflux pump	mutation	mutation	fluoroquinolones	fluoroquinolones	ciproflaxin	DNA replication and transcription		Brandis et al. 2021
ydeE	b1534	1188	Alteration or overexpression of efflux pump	deletion	mutation	fluoroquinolones	fluoroquinolones	ciproflaxin	DNA replication and transcription		Brandis et al. 2021
yfcTU	b2337		Changes of membrane permeability	mutation	mutation	tetracyclines	tetracyclines	tetracycline	Synthesis of proteins		Card et al. 2021
yfiH			Changes of membrane permeability	mutation	mutation	B_lactams	B_lactams	ampicillin	Cell wall synthesis		Jordan et al. 2022
yfjL			unknow	mutation	mutation	fluoroquinolones	fluoroquinolones	ciproflaxin	DNA replication and transcription		Brandis et al. 2021
yjaG	b3999	591	unknow	mutation	mutation	fluoroquinolones	fluoroquinolones	ciproflaxin	DNA replication and transcription		Brandis et al. 2021
ygeA	b2840	693	Defence against Oxidative stress	mutation	mutation	fluoroquinolones	fluoroquinolones	ciproflaxin	DNA replication and transcription		Brandis et al. 2021
yneK	b1527	1116	unknow	deletion	mutation	fluoroquinolones	fluoroquinolones	ciproflaxin	DNA replication and transcription		Brandis et al. 2021, Praski et al. 2021
ypjC	b2650	483	unknow	mutation	mutation	fluoroquinolones	fluoroquinolones	ciproflaxin	DNA replication and transcription		Brandis et al. 2021
ytcV			unknow	mutation	mutation	tetracyclines	tetracyclines	tetracycline	Synthesis of proteins		Card et al. 2021
zraR	b4004	1326	unknow	deletion	mutation	fluoroquinolones	fluoroquinolones	ciproflaxin	DNA replication and transcription		Brandis et al.2021

## Sheet: AMR presence in strains
	aminoglycosides	fluoroquinolones	multidrug	B_lactams	phenicols	other	diaminopyrimidines	tetracyclines	polymyxins	macrolides	ansamycins	sulfonamides	Family_Nb	Family_Nb(without multidrug)
1	0	0	1	1	0	0	0	0	0	0	0	0	2	1
2	1	0	1	1	0	0	1	1	0	0	0	1	6	5
3	0	0	1	1	0	0	0	0	0	0	0	0	2	1
4	1	0	1	1	0	0	1	1	0	1	0	1	7	6
5	1	0	1	1	0	0	0	1	0	0	0	1	5	4
6	1	0	1	1	0	0	0	1	0	0	0	1	5	4
7	0	0	1	1	0	0	1	0	0	0	0	1	4	3
8	1	0	1	1	0	0	0	0	0	0	0	0	3	2
9	0	0	1	1	0	0	0	0	0	0	0	0	2	1
10	1	0	1	1	0	0	0	0	0	1	0	0	4	3
11	1	0	1	1	0	0	1	0	0	1	0	1	6	5
12	1	1	1	1	1	0	0	1	0	0	0	1	7	6
13	1	0	1	1	1	0	1	1	0	1	0	1	8	7
14	1	0	1	1	1	0	0	1	0	0	0	1	6	5
15	1	1	1	1	1	0	0	0	0	0	0	0	5	4
16	0	0	1	1	0	0	0	0	0	0	0	0	2	1
17	0	0	1	1	0	0	0	0	0	0	0	0	2	1
18	1	0	1	1	0	0	1	0	0	1	0	1	6	5
19	1	0	1	1	0	0	1	0	0	1	0	1	6	5
20	1	0	1	1	0	0	0	0	0	0	0	0	3	2
21	1	0	1	1	1	0	0	1	0	0	0	1	6	5
22	0	0	1	1	0	0	0	0	0	0	0	0	2	1
23	1	0	1	1	1	0	0	1	0	0	0	1	6	5
24	1	0	1	1	0	0	1	1	0	0	0	1	6	5
25	1	0	1	1	0	1	1	0	0	0	0	1	6	5
26	1	1	0	1	0	0	0	0	0	0	1	0	4	4
27	0	1	0	1	0	0	0	0	0	0	1	0	3	3
28	1	1	0	1	0	0	0	1	0	0	1	1	6	6
29	1	1	0	1	0	0	0	0	0	0	1	0	4	4
30	0	1	0	1	0	0	0	0	0	0	1	0	3	3
31	1	1	0	1	0	0	0	1	0	0	1	1	6	6
32	1	1	0	1	0	0	0	0	0	0	1	0	4	4
33	1	1	0	1	0	0	0	0	0	0	1	0	4	4
34	0	1	0	1	0	0	0	0	0	0	1	0	3	3
35	1	1	0	1	0	0	0	1	0	0	1	1	6	6
36	1	0	0	0	0	0	0	0	0	0	0	0	1	1
37	1	0	0	0	0	0	0	0	0	0	0	0	1	1
38	1	0	0	0	0	0	0	1	0	0	0	1	3	3
39	0	1	0	1	0	0	0	0	0	0	0	0	2	2
40	0	1	0	1	0	0	0	0	0	0	1	0	3	3
41	0	1	0	1	0	0	0	0	0	0	1	0	3	3
42	0	1	0	1	0	0	0	0	0	0	1	0	3	3
43	0	1	0	1	0	0	0	0	0	0	1	0	3	3
44	0	1	0	1	0	0	0	0	0	0	1	0	3	3
45	0	1	1	1	0	0	0	0	0	0	1	0	4	3
46	0	1	0	1	0	0	0	0	0	0	1	0	3	3
47	0	1	1	1	0	1	0	0	0	0	1	0	5	4
48	0	1	0	1	0	0	0	0	0	0	1	0	3	3
49	0	1	0	1	0	0	0	0	0	0	1	0	3	3
50	0	1	0	1	0	0	0	0	0	0	1	0	3	3
51	0	1	0	1	0	0	0	0	0	0	1	0	3	3
52	0	1	0	1	0	0	0	0	0	0	1	0	3	3
53	0	1	0	1	0	0	0	0	0	0	1	0	3	3
54	0	1	0	1	0	0	0	0	0	0	1	0	3	3
55	0	1	0	1	0	0	0	0	0	0	1	0	3	3
56	0	1	0	1	0	0	0	0	0	0	1	0	3	3
57	0	1	0	1	0	0	0	0	0	0	1	0	3	3
58	0	1	0	1	0	1	0	0	0	0	1	0	4	4
59	0	1	0	1	0	0	0	0	0	0	1	0	3	3
60	0	1	0	0	0	0	0	0	0	0	0	0	1	1
61	0	1	0	0	0	0	0	0	0	0	0	0	1	1
62	0	1	0	0	0	0	0	0	0	0	0	0	1	1
63	0	1	0	1	0	0	0	0	0	0	0	0	2	2
64	0	1	0	1	0	0	0	0	0	0	0	0	2	2
65	0	1	0	1	0	0	0	0	0	0	0	0	2	2
66	0	1	0	1	0	0	0	0	0	0	0	0	2	2
67	0	1	0	1	0	0	0	0	0	0	1	0	3	3
68	0	1	0	1	0	0	0	0	0	0	1	0	3	3
69	0	1	0	1	0	0	0	0	0	0	1	0	3	3
70	0	1	0	1	0	0	0	0	0	0	1	0	3	3
71	0	1	0	1	0	0	0	0	0	0	1	0	3	3
72	0	1	0	1	0	0	0	0	0	0	1	0	3	3
73	0	1	0	1	0	0	0	0	0	0	1	0	3	3
74	0	1	0	1	0	0	0	0	0	0	1	0	3	3
75	0	1	0	1	0	0	0	0	0	0	1	0	3	3
76	0	1	0	1	0	0	0	0	0	0	1	0	3	3
77	0	1	0	1	0	0	0	0	0	0	1	0	3	3
78	0	1	0	1	0	0	0	0	0	0	1	0	3	3
79	0	1	0	1	0	0	0	0	0	0	1	0	3	3
80	0	1	0	1	0	0	0	0	0	0	1	0	3	3
81	0	1	0	1	0	0	0	0	0	0	1	0	3	3
82	0	1	0	1	0	0	0	0	0	0	1	0	3	3
83	0	1	0	1	0	0	0	0	0	0	1	0	3	3
84	0	1	0	1	0	0	0	0	0	0	1	0	3	3
85	0	1	0	1	0	0	0	0	0	0	1	0	3	3
86	0	1	0	1	0	0	0	0	0	0	1	0	3	3
87	1	1	0	1	0	0	0	1	0	0	0	0	4	4
88	1	1	0	1	0	0	0	1	0	0	0	0	4	4
89	1	1	0	1	0	0	0	1	0	0	0	0	4	4
90	1	1	0	0	0	0	0	1	0	0	0	0	3	3
91	1	1	0	0	0	0	0	1	0	0	0	0	3	3
92	1	1	0	0	0	0	0	1	0	0	0	0	3	3
93	0	0	0	1	0	0	0	1	0	0	0	0	2	2
94	0	0	0	1	0	0	0	1	0	0	0	0	2	2
95	0	0	0	1	0	0	0	1	0	0	0	0	2	2
96	1	1	0	1	0	0	0	1	0	0	0	0	4	4
97	1	1	0	1	0	0	0	1	0	0	0	0	4	4
98	1	1	0	1	0	0	0	1	0	0	0	0	4	4
99	1	1	0	1	0	0	0	1	0	0	0	0	4	4
100	1	1	0	1	0	0	0	1	0	0	0	0	4	4
101	1	1	0	1	0	0	0	1	0	0	0	0	4	4
102	1	1	0	1	0	0	0	1	0	0	0	0	4	4
103	1	1	0	0	0	0	0	1	0	0	0	0	3	3
104	1	1	0	0	0	0	0	1	0	0	0	0	3	3
105	1	1	0	0	0	0	0	1	0	0	0	0	3	3
106	0	0	0	1	0	0	0	1	0	0	0	0	2	2
107	0	0	0	1	0	0	0	1	0	0	0	0	2	2
108	0	0	0	1	0	0	0	1	0	0	0	0	2	2
109	0	0	0	0	0	0	0	1	0	0	0	0	1	1
110	0	0	0	1	0	0	0	1	0	0	0	0	2	2
111	0	0	0	1	0	0	0	1	0	0	0	0	2	2
112	0	0	0	1	0	0	0	1	0	0	0	0	2	2
113	0	0	0	0	0	0	0	1	0	0	0	0	1	1
114	0	0	0	1	0	0	0	1	0	0	0	0	2	2
115	0	0	0	1	0	0	0	1	0	0	0	0	2	2
116	0	0	0	1	0	0	0	1	0	0	0	0	2	2
117	0	0	0	1	0	0	0	1	0	0	0	0	2	2
118	0	0	0	1	0	0	0	1	0	0	0	0	2	2
119	0	0	0	0	0	0	0	1	0	0	0	0	1	1
120	0	0	0	0	0	0	0	1	0	0	0	0	1	1
121	0	0	0	1	0	0	0	1	0	0	0	0	2	2
122	0	0	0	0	0	0	0	1	0	0	0	0	1	1
123	0	1	1	1	0	0	0	0	0	0	1	0	4	3
124	0	1	1	1	0	0	0	0	0	0	1	0	4	3
125	0	0	1	0	0	0	0	0	0	0	0	0	1	0
126	0	0	1	0	0	0	0	0	0	0	0	0	1	0
127	1	0	0	1	1	1	0	0	0	0	0	1	5	5
128	1	0	0	1	0	0	0	1	0	0	0	0	3	3
129	1	0	0	1	1	1	0	0	0	0	0	1	5	5
130	1	0	0	1	1	1	0	0	0	0	0	1	5	5
131	1	0	0	1	1	1	0	0	0	0	0	1	5	5
132	1	0	0	1	0	0	0	1	0	0	0	0	3	3
133	1	0	0	1	0	0	0	1	0	0	0	0	3	3
134	1	0	0	1	0	0	0	1	0	0	0	0	3	3
135	1	0	0	1	0	0	0	1	0	0	0	0	3	3
136	1	0	0	1	1	1	0	0	0	0	0	1	5	5
137	1	0	0	1	1	1	0	0	0	0	0	1	5	5
138	1	0	0	1	1	1	0	0	0	0	0	1	5	5
139	1	0	0	1	0	0	0	1	0	0	0	0	3	3
140	1	0	0	1	0	0	0	1	0	0	0	0	3	3
141	1	0	0	1	1	1	0	0	0	0	0	1	5	5
142	1	0	0	1	0	0	0	1	0	0	0	0	3	3
143	1	0	0	1	1	1	0	0	0	0	0	1	5	5
144	1	0	0	1	1	1	0	0	0	0	0	1	5	5
145	1	0	0	1	1	1	0	0	0	0	0	1	5	5
146	1	0	0	1	0	0	0	1	0	0	0	0	3	3
147	1	0	0	1	0	0	0	1	0	0	0	0	3	3
148	1	0	0	1	0	0	0	1	0	0	0	0	3	3
149	0	0	0	1	0	0	0	0	0	0	0	0	1	1
150	0	0	0	1	0	0	0	0	0	0	0	0	1	1
151	1	0	0	0	0	0	0	0	0	0	0	0	1	1
152	1	0	0	0	0	0	0	0	0	0	0	0	1	1
153	1	0	0	0	0	0	0	0	0	0	0	0	1	1
154	1	0	0	0	0	0	0	0	0	0	0	0	1	1
155	1	0	0	0	0	0	0	0	0	0	0	0	1	1
156	0	1	0	1	0	0	0	0	0	0	1	0	3	3
157	0	1	0	1	0	0	0	0	0	0	1	0	3	3
158	0	1	0	1	0	0	0	0	0	0	1	0	3	3
159	0	1	0	1	0	0	0	0	0	0	1	0	3	3
160	1	1	0	1	0	0	0	0	0	0	1	0	4	4
161	1	1	0	1	0	0	0	0	0	0	1	0	4	4
162	1	1	0	1	0	0	0	0	0	0	1	0	4	4
163	1	1	0	1	0	0	0	0	0	0	1	0	4	4
164	1	1	0	1	0	0	0	0	0	0	1	0	4	4
165	1	1	0	1	0	0	0	0	0	0	1	0	4	4
166	1	1	0	1	0	0	0	0	0	0	1	0	4	4
167	1	1	0	1	0	0	0	0	0	0	1	0	4	4
168	1	1	0	1	0	0	0	0	0	0	1	0	4	4
169	1	1	0	1	0	0	0	0	0	0	1	0	4	4
170	1	1	0	1	0	0	0	0	0	0	1	0	4	4
171	1	1	0	1	0	0	0	0	0	0	1	0	4	4
172	1	1	0	1	0	0	0	0	0	0	1	0	4	4
173	1	1	0	1	0	0	0	0	0	0	1	0	4	4
174	1	1	0	1	0	0	0	0	0	0	1	0	4	4
175	1	1	0	1	0	0	0	0	0	0	1	0	4	4
176	1	1	0	1	0	0	0	0	0	0	1	0	4	4
177	1	1	0	1	0	0	0	0	0	0	1	0	4	4
178	1	1	0	1	0	0	0	0	0	0	1	0	4	4
179	1	1	0	1	0	0	0	0	0	0	1	0	4	4
180	1	0	0	0	0	0	0	0	0	0	0	0	1	1
181	1	0	0	0	0	0	0	0	0	0	0	0	1	1
182	1	0	0	0	0	0	0	0	0	0	0	0	1	1
183	1	0	0	0	0	0	0	0	0	0	0	0	1	1
184	1	0	0	0	0	0	0	0	0	0	0	0	1	1
185	0	1	0	1	0	0	0	0	0	0	1	0	3	3
186	0	1	0	1	0	0	0	0	0	0	1	0	3	3
187	0	1	0	1	0	0	0	0	0	0	1	0	3	3
188	0	1	0	1	0	0	0	0	0	0	1	0	3	3
189	1	1	0	1	0	0	0	0	0	0	1	0	4	4
190	1	1	0	1	0	0	0	0	0	0	1	0	4	4
191	1	1	0	1	0	0	0	0	0	0	1	0	4	4
192	1	1	0	1	0	0	0	0	0	0	1	0	4	4
193	1	1	0	1	0	0	0	0	0	0	1	0	4	4
194	1	1	0	1	0	0	0	0	0	0	1	0	4	4
195	1	1	0	1	0	0	0	0	0	0	1	0	4	4
196	1	1	0	1	0	0	0	0	0	0	1	0	4	4
197	1	1	0	1	0	0	0	0	0	0	1	0	4	4
198	1	1	0	1	0	0	0	0	0	0	1	0	4	4
199	1	1	0	1	0	0	0	0	0	0	1	0	4	4
200	1	1	0	1	0	0	0	0	0	0	1	0	4	4
201	1	1	0	1	0	0	0	0	0	0	1	0	4	4
202	1	1	0	1	0	0	0	0	0	0	1	0	4	4
203	1	1	0	1	0	0	0	0	0	0	1	0	4	4
204	1	1	0	1	0	0	0	0	0	0	1	0	4	4
205	1	1	0	1	0	0	0	0	0	0	1	0	4	4
206	1	1	0	1	0	0	0	0	0	0	1	0	4	4
207	1	1	0	1	0	0	0	0	0	0	1	0	4	4
208	1	1	0	1	0	0	0	0	0	0	1	0	4	4
209	1	0	0	0	0	0	0	1	0	0	0	1	3	3
210	1	0	0	0	0	0	0	1	0	0	0	1	3	3
211	0	0	0	0	0	0	0	0	0	0	0	1	1	1
212	0	0	0	0	0	0	0	0	0	0	0	1	1	1
213	1	0	0	1	0	0	0	0	0	0	0	1	3	3
214	1	1	0	1	0	0	1	1	0	0	1	1	7	7
215	1	1	0	1	0	0	1	1	0	0	1	1	7	7
216	1	1	0	1	0	0	1	1	0	0	1	1	7	7
217	1	1	0	1	0	0	1	1	0	0	1	1	7	7
218	1	1	0	1	0	0	1	1	0	0	1	1	7	7
219	1	1	0	1	0	0	1	1	0	0	1	1	7	7
220	1	1	0	1	0	0	1	1	0	0	1	1	7	7
221	1	1	0	1	0	0	1	1	0	0	1	1	7	7
222	1	1	0	1	0	0	1	1	0	0	1	1	7	7
223	1	0	0	1	0	0	1	1	0	0	0	1	5	5
224	1	0	0	1	0	0	1	1	0	0	0	1	5	5
225	1	0	0	1	0	1	1	1	0	1	0	1	7	7
226	0	1	0	1	0	0	0	0	0	0	1	0	3	3
227	0	1	0	1	0	0	0	0	0	0	1	0	3	3
228	0	1	0	1	0	0	0	0	0	0	1	0	3	3
229	0	1	0	1	0	0	0	0	0	0	1	0	3	3
230	0	1	0	1	0	0	0	0	0	0	1	0	3	3
231	0	1	0	1	0	0	0	0	0	0	1	0	3	3
232	0	1	0	1	0	0	0	0	0	0	1	0	3	3
233	0	1	0	1	0	0	0	0	0	0	1	0	3	3
234	0	1	0	1	0	0	0	0	0	0	1	0	3	3
235	0	1	0	1	0	0	0	0	0	0	1	0	3	3
236	0	1	0	1	0	0	0	0	0	0	1	0	3	3
237	0	1	0	1	0	0	0	0	0	0	1	0	3	3
238	0	1	0	1	0	0	0	0	0	0	1	0	3	3
239	0	1	0	1	0	0	0	0	0	0	1	0	3	3
240	0	1	0	1	0	0	0	0	0	0	1	0	3	3
241	0	1	0	1	0	0	0	0	0	0	1	0	3	3
242	0	1	0	1	0	0	0	0	0	0	1	0	3	3
243	0	1	0	1	0	0	0	0	0	0	1	0	3	3
244	0	0	0	0	0	0	0	1	0	0	0	0	1	1
245	0	0	0	0	0	0	0	1	0	0	0	0	1	1
246	1	0	0	1	0	0	0	0	0	0	0	0	2	2
247	0	0	0	1	0	0	0	0	0	0	0	0	1	1
248	0	0	0	1	0	0	0	0	0	0	0	0	1	1
249	0	0	0	1	0	0	0	0	0	0	0	0	1	1
250	0	0	0	1	0	0	0	0	0	0	0	0	1	1
251	0	0	0	1	0	0	0	0	0	0	0	0	1	1
252	0	0	0	1	0	0	0	0	0	0	0	0	1	1
253	0	0	0	1	0	0	0	0	0	0	0	0	1	1
254	0	0	0	1	0	0	0	0	0	0	0	0	1	1
255	0	0	0	1	0	0	0	0	0	0	0	0	1	1
256	0	0	0	1	0	0	0	0	0	0	0	0	1	1
257	0	0	0	1	0	0	0	0	0	0	0	0	1	1
258	0	0	0	1	0	0	0	0	0	0	0	0	1	1
259	0	0	0	1	0	0	0	0	0	0	0	0	1	1
260	0	0	0	1	0	0	0	0	0	0	0	0	1	1
261	0	0	0	1	0	0	0	0	0	0	0	0	1	1
262	0	0	0	1	0	0	0	0	0	0	0	0	1	1
263	0	0	0	1	0	0	0	0	0	0	0	0	1	1
264	1	1	0	1	0	0	0	1	0	0	1	0	5	5
265	1	0	0	1	0	0	0	1	0	0	0	0	3	3
266	1	0	0	1	0	0	0	1	0	0	0	0	3	3
267	1	0	0	1	0	0	0	1	0	0	0	0	3	3
268	1	0	0	1	0	0	0	1	0	0	0	0	3	3
269	0	1	0	0	0	0	0	0	0	0	0	0	1	1
270	0	1	0	0	0	0	0	0	0	0	0	0	1	1
271	0	1	0	0	0	0	0	0	0	0	0	0	1	1
272	0	1	0	0	0	0	0	0	0	0	0	0	1	1
273	0	1	0	0	0	0	0	0	0	0	0	0	1	1
274	0	0	1	0	0	0	0	0	0	0	0	0	1	0
275	0	1	0	1	0	0	0	0	0	0	0	0	2	2
276	0	1	0	0	0	0	0	0	0	0	0	0	1	1
277	0	1	0	0	0	0	0	0	0	0	0	0	1	1
278	0	1	0	0	0	0	0	0	0	0	0	0	1	1
279	0	1	0	0	0	0	0	0	0	0	0	0	1	1
280	0	1	1	0	0	0	0	0	0	0	0	0	2	1
281	0	1	0	1	0	0	0	0	0	0	0	0	2	2
282	0	1	0	0	0	0	0	0	0	0	0	0	1	1
283	0	1	1	0	0	0	0	0	0	0	0	0	2	1
284	0	1	0	1	0	0	0	0	0	0	0	0	2	2
285	0	1	1	1	0	0	0	0	0	0	0	0	3	2
286	0	1	0	0	0	0	0	0	0	0	0	0	1	1
287	0	1	0	0	0	0	0	0	0	0	0	0	1	1
288	0	1	0	0	0	0	0	0	0	0	0	0	1	1
289	0	1	1	0	0	0	0	0	0	0	0	0	2	1
290	0	1	0	1	0	0	0	0	0	0	0	0	2	2
291	0	1	1	0	0	0	0	0	0	0	0	0	2	1
292	0	1	0	1	0	0	0	0	0	0	0	0	2	2
293	0	1	1	0	0	0	0	0	0	0	0	0	2	1
294	0	1	0	1	0	0	0	0	0	0	0	0	2	2
295	0	1	1	1	0	0	0	0	0	0	0	0	3	2
296	0	1	1	1	0	0	0	0	0	0	0	0	3	2
297	0	1	1	1	0	0	0	0	0	0	0	0	3	2
298	0	1	1	0	0	0	0	0	0	0	0	0	2	1
299	0	1	0	1	0	0	0	0	0	0	0	0	2	2
300	0	1	1	1	0	0	0	0	0	0	0	0	3	2
301	0	1	1	1	0	0	0	0	0	0	0	0	3	2
302	0	1	1	1	0	0	0	0	0	0	0	0	3	2
303	0	0	0	1	0	0	0	0	0	0	0	0	1	1
304	0	0	0	1	0	0	0	1	0	0	0	0	2	2
305	0	0	0	1	0	0	0	1	0	0	0	0	2	2
306	0	0	0	1	0	0	0	1	0	0	0	0	2	2
307	0	1	0	1	0	0	0	0	0	0	1	0	3	3
308	0	0	0	0	0	0	0	0	0	0	0	0	0	0
309	0	0	0	1	0	0	0	0	0	0	0	0	1	1
310	0	0	0	1	0	0	0	0	0	0	0	0	1	1
311	0	0	0	1	0	0	0	0	0	0	0	0	1	1
312	0	0	0	1	0	0	0	0	0	0	0	0	1	1
313	0	0	0	1	0	0	0	1	0	0	0	0	2	2
314	0	0	0	1	0	0	0	0	0	0	0	0	1	1
315	0	1	0	1	0	0	0	0	0	0	0	0	2	2
316	0	0	0	0	0	0	0	1	0	0	0	0	1	1
317	0	0	0	1	0	0	0	0	0	0	0	0	1	1
318	0	0	0	1	0	0	0	0	0	0	0	0	1	1
319	1	0	0	1	1	0	1	1	0	1	0	1	7	7
320	1	0	0	1	1	0	1	1	0	1	0	1	7	7
321	1	0	0	1	1	0	1	1	0	1	0	1	7	7
322	0	1	0	1	0	0	0	0	0	0	0	0	2	2
323	0	1	0	0	0	0	0	0	0	0	0	0	1	1
324	0	1	0	1	0	0	0	0	0	0	0	0	2	2
325	0	1	0	0	0	0	0	0	0	0	0	0	1	1
326	0	1	0	1	0	0	0	0	0	0	0	0	2	2
327	0	1	0	0	0	0	0	0	0	0	0	0	1	1
328	0	1	0	1	0	0	0	0	0	0	0	0	2	2
329	0	1	0	0	0	0	0	0	0	0	0	0	1	1
330	0	1	0	1	0	0	0	0	0	0	0	0	2	2
331	0	1	0	0	0	0	0	0	0	0	0	0	1	1
332	0	1	0	0	0	0	0	0	0	0	0	0	1	1
333	0	1	0	0	0	0	0	0	0	0	0	0	1	1
334	0	1	0	0	0	0	0	0	0	0	0	0	1	1
335	0	1	0	0	0	0	0	0	0	0	0	0	1	1
336	0	1	0	0	0	0	0	0	0	0	0	0	1	1
337	0	1	0	0	0	0	0	0	0	0	0	0	1	1
338	0	1	0	0	0	0	0	0	0	0	0	0	1	1
339	0	1	0	0	0	0	0	0	0	0	0	0	1	1
340	0	1	0	0	0	0	0	0	0	0	0	0	1	1
341	0	1	0	0	0	0	0	0	0	0	0	0	1	1
342	0	1	0	0	0	0	0	0	0	0	0	0	1	1
343	0	1	0	0	0	0	0	0	0	0	0	0	1	1
344	0	1	0	0	0	0	0	0	0	0	0	0	1	1
345	0	1	0	0	0	0	0	0	0	0	0	0	1	1
346	0	1	0	1	0	0	0	0	0	0	0	0	2	2
347	0	1	0	1	0	0	0	0	0	0	0	0	2	2
348	0	1	0	1	0	0	0	0	0	0	0	0	2	2
349	0	1	0	1	0	0	0	0	0	0	0	0	2	2
350	0	1	0	1	0	0	0	0	0	0	0	0	2	2
351	0	1	0	0	0	0	0	0	0	0	0	0	1	1
352	0	1	0	0	0	0	0	0	0	0	0	0	1	1
353	0	1	0	0	0	0	0	0	0	0	0	0	1	1
354	0	1	0	0	0	0	0	0	0	0	0	0	1	1
355	0	1	0	0	0	0	0	0	0	0	0	0	1	1
356	0	1	0	1	0	0	0	0	0	0	0	0	2	2
357	0	1	0	1	0	0	0	0	0	0	0	0	2	2
358	0	1	0	1	0	0	0	0	0	0	0	0	2	2
359	0	1	0	1	0	0	0	0	0	0	0	0	2	2
360	0	1	0	1	0	0	0	0	0	0	0	0	2	2
361	0	1	0	0	0	0	0	0	0	0	0	0	1	1
362	0	1	0	0	0	0	0	0	0	0	0	0	1	1
363	0	1	0	0	0	0	0	0	0	0	0	0	1	1
364	0	1	0	0	0	0	0	0	0	0	0	0	1	1
365	0	1	0	0	0	0	0	0	0	0	0	0	1	1
366	0	1	0	1	0	0	0	0	0	0	0	0	2	2
367	0	1	0	1	0	0	0	0	0	0	0	0	2	2
368	0	1	0	1	0	0	0	0	0	0	0	0	2	2
369	0	1	0	1	0	0	0	0	0	0	0	0	2	2
370	0	1	0	1	0	0	0	0	0	0	0	0	2	2
371	0	1	0	0	0	0	0	0	0	0	0	0	1	1
372	0	1	0	0	0	0	0	0	0	0	0	0	1	1
373	0	1	0	0	0	0	0	0	0	0	0	0	1	1
374	0	1	0	0	0	0	0	0	0	0	0	0	1	1
375	0	1	0	0	0	0	0	0	0	0	0	0	1	1
376	0	1	0	1	0	0	0	0	0	0	0	0	2	2
377	0	1	0	1	0	0	0	0	0	0	0	0	2	2
378	0	1	0	1	0	0	0	0	0	0	0	0	2	2
379	0	1	0	1	0	0	0	0	0	0	0	0	2	2
380	0	1	0	1	0	0	0	0	0	0	0	0	2	2
381	0	1	0	1	0	0	0	0	0	0	1	0	3	3
382	0	1	0	1	0	0	0	0	0	0	1	0	3	3
383	0	1	0	1	0	0	0	0	0	0	1	0	3	3
384	0	1	0	1	0	0	0	0	0	0	1	0	3	3
385	0	1	0	1	0	0	0	0	0	0	0	0	2	2
386	0	0	1	0	0	0	0	0	0	0	0	0	1	0
387	0	1	0	1	0	0	0	0	0	0	0	0	2	2
388	0	1	1	0	0	0	0	0	0	0	0	0	2	1
389	0	1	0	1	0	0	0	0	0	0	0	0	2	2
390	0	1	1	0	0	0	0	0	0	0	0	0	2	1
391	0	1	1	1	0	0	0	0	0	0	0	0	3	2
392	0	1	0	1	0	0	0	0	0	0	0	0	2	2
393	0	1	1	0	0	0	0	0	0	0	0	0	2	1
394	0	1	0	1	0	0	0	0	0	0	0	0	2	2
395	0	1	1	0	0	0	0	0	0	0	0	0	2	1
396	0	1	0	1	0	0	0	0	0	0	0	0	2	2
397	0	1	1	0	0	0	0	0	0	0	0	0	2	1
398	0	1	1	1	0	0	0	0	0	0	0	0	3	2
399	0	1	1	1	0	0	0	0	0	0	0	0	3	2
400	0	1	1	1	0	0	0	0	0	0	0	0	3	2
401	0	1	0	1	0	0	0	0	0	0	0	0	2	2
402	0	1	1	0	0	0	0	0	0	0	0	0	2	1
403	0	1	1	1	0	0	0	0	0	0	0	0	3	2
404	0	1	1	1	0	0	0	0	0	0	0	0	3	2
405	0	1	0	0	0	0	0	0	0	0	0	0	1	1
406	0	1	0	0	0	0	0	0	0	0	0	0	1	1
407	0	1	0	0	0	0	0	0	0	0	0	0	1	1
408	0	1	1	1	0	0	0	0	0	0	0	0	3	2
409	0	1	0	0	0	0	0	0	0	0	0	0	1	1
410	0	1	0	0	0	0	0	0	0	0	0	0	1	1
411	0	1	0	0	0	0	0	0	0	0	0	0	1	1
412	0	1	0	0	0	0	0	0	0	0	0	0	1	1
413	0	0	0	0	0	0	1	0	0	0	0	0	1	1
414	0	0	0	0	0	0	1	0	0	0	0	0	1	1
415	0	0	0	0	0	0	1	0	0	0	0	0	1	1
416	0	0	0	0	0	0	1	0	0	0	0	0	1	1
417	0	0	1	0	0	0	0	0	0	0	0	0	1	0
418	0	1	1	0	0	0	1	0	0	0	0	0	3	2
419	0	0	1	0	0	0	0	0	0	0	0	0	1	0
420	0	1	1	0	0	0	1	0	0	0	0	0	3	2
421	0	1	0	0	0	0	1	0	0	0	0	0	2	2
422	0	0	0	0	0	0	1	0	0	0	0	0	1	1
423	0	1	0	0	0	0	1	0	0	0	0	0	2	2
424	0	0	1	0	0	0	0	0	0	0	0	0	1	0
425	0	1	1	0	0	0	1	0	0	0	0	0	3	2
426	1	0	0	1	0	0	1	1	0	1	0	1	6	6
427	1	0	0	1	0	0	1	1	0	1	0	1	6	6
428	1	0	0	1	0	1	1	0	0	1	0	1	6	6
429	1	0	0	1	0	1	1	0	0	1	0	1	6	6
430	1	0	0	1	0	1	1	1	0	1	0	1	7	7
431	1	0	0	1	0	1	1	1	0	1	0	1	7	7
432	1	0	0	1	0	1	1	1	0	1	0	1	7	7
433	1	0	0	1	0	1	1	1	0	1	0	1	7	7
434	1	0	0	1	0	1	1	1	0	1	0	1	7	7
435	0	0	0	1	0	0	0	0	0	0	0	0	1	1
436	1	0	0	0	0	0	0	0	0	0	0	0	1	1
437	1	1	0	1	0	0	0	0	0	0	1	0	4	4
438	1	0	0	0	0	0	0	0	0	0	0	0	1	1
439	1	0	0	0	0	0	0	0	0	0	0	0	1	1
440	0	0	0	1	0	0	0	1	0	0	0	0	2	2
441	0	0	0	1	0	0	0	1	0	0	0	0	2	2
442	0	0	0	1	0	0	0	1	0	0	0	0	2	2
443	0	0	0	1	0	0	0	1	0	0	0	0	2	2
444	0	0	0	1	0	0	0	1	0	0	0	0	2	2
445	0	0	0	1	0	0	0	1	0	0	0	0	2	2
446	0	0	0	1	0	0	0	1	0	0	0	0	2	2
447	0	0	0	1	0	0	0	1	0	0	0	0	2	2
448	0	0	0	0	0	0	0	0	1	0	0	0	1	1
449	0	0	0	0	0	0	0	0	1	0	0	0	1	1
450	0	0	0	0	0	0	0	0	1	0	0	0	1	1
451	0	0	1	0	0	0	0	0	0	0	0	0	1	0
452	0	0	1	0	0	0	0	0	0	0	0	0	1	0
453	0	0	1	0	0	0	0	0	0	0	0	0	1	0
454	0	0	1	0	0	0	0	0	0	0	0	0	1	0
455	0	0	1	0	0	0	0	0	0	0	0	0	1	0
456	0	0	1	0	0	0	0	0	0	0	0	0	1	0
457	0	0	1	0	0	0	0	0	0	0	0	0	1	0
458	0	0	1	0	0	0	0	0	0	0	0	0	1	0
459	0	0	1	0	0	0	0	0	0	0	0	0	1	0
460	0	0	1	0	0	0	0	0	0	0	0	0	1	0
461	0	0	1	0	0	0	0	0	0	0	0	0	1	0
462	0	0	1	0	0	0	0	0	0	0	0	0	1	0
463	0	0	1	0	0	0	0	0	0	0	0	0	1	0
464	0	0	1	0	0	0	0	0	0	0	0	0	1	0
465	0	0	1	0	0	0	0	0	0	0	0	0	1	0
466	0	0	1	0	0	0	0	0	0	0	0	0	1	0
467	0	0	1	0	0	0	0	0	0	0	0	0	1	0
468	0	0	1	0	0	0	0	0	0	0	0	0	1	0
469	0	0	1	0	0	0	0	0	0	0	0	0	1	0
470	0	0	1	0	0	0	0	0	0	0	0	0	1	0
471	0	0	1	0	0	0	0	0	0	0	0	0	1	0
472	0	0	1	0	0	0	0	0	0	0	0	0	1	0
473	0	0	1	0	0	0	0	0	0	0	0	0	1	0
474	0	0	1	0	0	0	0	0	0	0	0	0	1	0
475	0	0	1	0	0	0	0	0	0	0	0	0	1	0
476	0	0	1	0	0	0	0	0	0	0	0	0	1	0
477	0	0	1	0	0	0	0	0	0	0	0	0	1	0
478	0	0	1	0	0	0	0	0	0	0	0	0	1	0
479	0	0	1	0	0	0	0	0	0	0	0	0	1	0
480	0	0	1	0	0	0	0	0	0	0	0	0	1	0
481	0	1	0	1	0	0	0	0	0	0	0	0	2	2
482	0	1	0	1	0	0	0	0	0	0	0	0	2	2
483	0	1	1	1	0	0	0	0	0	0	0	0	3	2
484	0	1	0	1	0	0	1	0	0	0	0	0	3	3
485	0	1	0	1	0	0	0	0	0	0	0	0	2	2
486	0	0	0	1	0	0	0	0	0	0	0	0	1	1
487	0	0	0	1	0	0	0	0	0	0	0	0	1	1
488	1	0	0	1	1	0	1	1	0	1	0	1	7	7
489	1	0	0	0	0	0	1	0	0	1	0	1	4	4
490	1	0	0	1	0	1	0	0	0	0	0	0	3	3
491	1	1	0	1	1	0	1	1	0	1	0	1	8	8
492	1	0	0	1	1	1	1	1	0	1	0	1	8	8
493	1	0	0	1	1	0	1	1	0	1	0	1	7	7
494	1	1	0	1	1	0	1	1	0	1	0	1	8	8
495	0	0	0	1	0	0	0	0	0	0	0	0	1	1
496	1	0	0	1	0	0	1	0	0	1	0	1	5	5
497	1	0	0	1	0	1	1	1	0	1	0	1	7	7
498	1	1	0	1	0	1	0	1	0	0	0	0	5	5
499	1	0	0	1	0	0	1	1	0	1	0	1	6	6
500	0	0	0	0	0	1	0	0	0	0	0	0	1	1
501	0	0	0	0	0	1	0	1	0	0	0	0	2	2
502	1	1	0	1	0	1	0	1	0	0	0	0	5	5
503	1	0	0	1	0	1	1	1	0	1	0	1	7	7
504	1	0	0	1	0	1	1	0	0	1	0	1	6	6
505	1	0	0	1	0	1	1	1	0	1	0	1	7	7
506	1	0	0	1	0	1	1	1	0	1	0	1	7	7
507	0	0	0	1	0	1	0	1	0	1	0	0	4	4
508	1	0	0	1	0	1	1	1	0	0	0	1	6	6
509	1	0	0	1	0	1	1	1	0	1	0	1	7	7
510	1	0	0	1	0	1	1	0	0	1	0	1	6	6
511	0	1	0	0	0	0	0	0	0	0	0	0	1	1
512	0	1	0	0	0	0	0	0	0	0	0	0	1	1
513	0	1	0	0	0	0	0	0	0	0	0	0	1	1
514	0	1	0	0	0	0	0	0	0	0	0	0	1	1
515	0	1	0	0	0	0	0	0	0	0	0	0	1	1
516	0	1	0	0	0	0	0	0	0	0	0	0	1	1
517	0	1	0	1	0	0	0	0	0	0	1	0	3	3
518	0	1	0	1	0	0	0	0	0	0	1	0	3	3
519	0	1	0	1	0	0	0	0	0	0	1	0	3	3
520	0	1	0	1	0	0	0	0	0	0	1	0	3	3
521	0	1	0	1	0	0	0	0	0	0	1	0	3	3
522	0	1	0	1	0	0	0	0	0	0	1	0	3	3
523	0	1	0	1	0	0	0	0	0	0	1	0	3	3
524	0	1	0	1	0	0	0	0	0	0	1	0	3	3
525	0	1	0	1	0	0	0	0	0	0	1	0	3	3
526	0	1	0	1	0	0	0	0	0	0	1	0	3	3
527	0	1	0	1	0	0	0	0	0	0	1	0	3	3
528	0	1	0	1	0	0	0	0	0	0	1	0	3	3
529	0	1	0	1	0	0	0	0	0	0	1	0	3	3
530	0	1	0	1	0	0	0	0	0	0	1	0	3	3
531	0	1	0	1	0	0	0	0	0	0	1	0	3	3
532	0	1	0	1	0	0	0	0	0	0	1	0	3	3
533	0	1	0	1	0	0	0	0	0	0	1	0	3	3
534	0	1	0	1	0	0	0	0	0	0	1	0	3	3
535	0	1	0	1	0	0	0	0	0	0	1	0	3	3
536	0	1	0	1	0	0	0	0	0	0	1	0	3	3
537	0	1	0	1	0	0	0	0	0	0	1	0	3	3
538	1	0	0	0	0	0	0	0	0	0	0	0	1	1
539	1	0	0	0	0	0	0	0	0	0	0	0	1	1
540	0	1	0	1	0	1	0	1	0	0	1	0	5	5
541	0	1	0	1	0	0	0	0	0	0	1	0	3	3
542	0	0	0	0	0	1	0	1	0	0	0	0	2	2
543	1	0	0	0	0	1	0	1	0	0	0	0	3	3
544	1	0	0	0	0	0	0	0	0	0	0	0	1	1
545	0	0	0	0	0	1	0	1	0	0	0	0	2	2
546	1	0	0	0	0	1	0	1	0	0	0	0	3	3
547	1	0	0	0	0	0	0	0	0	0	0	0	1	1
548	0	0	0	0	0	1	0	1	0	0	0	0	2	2
549	1	1	0	1	0	0	0	0	0	0	1	0	4	4
550	0	1	0	1	0	0	0	0	0	0	1	0	3	3
551	1	0	0	0	0	0	0	0	0	0	0	0	1	1
552	1	1	0	1	0	0	0	0	0	0	1	0	4	4
553	0	1	0	1	0	0	0	0	0	0	1	0	3	3
554	1	0	0	0	0	0	0	0	0	0	0	0	1	1
555	1	0	0	0	0	0	0	0	0	0	0	0	1	1
556	1	0	0	0	0	0	0	0	0	0	0	0	1	1
557	1	0	0	0	0	0	0	0	0	0	0	0	1	1
558	1	0	0	0	0	0	0	0	0	0	0	0	1	1
559	1	0	0	0	0	0	0	0	0	0	0	0	1	1
560	1	0	0	0	0	0	0	0	0	0	0	0	1	1
561	1	0	0	0	0	0	0	0	0	0	0	0	1	1
562	1	0	0	0	0	0	0	0	0	0	0	0	1	1
563	1	0	0	0	0	0	0	0	0	0	0	0	1	1
564	1	1	0	1	0	0	0	1	0	0	0	1	5	5
565	0	1	0	0	0	0	0	0	0	0	0	0	1	1
566	1	0	0	1	0	0	0	1	0	0	0	1	4	4
567	1	1	0	1	0	0	0	1	0	0	0	1	5	5
568	0	1	0	0	0	0	0	0	0	0	0	0	1	1
569	1	0	0	1	0	0	0	1	0	0	0	1	4	4
570	1	1	0	1	0	0	0	1	0	0	1	1	6	6
571	0	1	0	1	0	0	0	0	0	0	1	0	3	3
572	1	0	0	1	0	0	0	1	0	0	0	1	4	4
573	1	1	0	1	0	0	0	1	0	0	1	1	6	6
574	0	1	0	1	0	0	0	0	0	0	1	0	3	3
575	1	0	0	1	0	0	0	1	0	0	0	1	4	4
576	1	0	0	1	0	0	0	1	0	0	0	1	4	4
577	1	0	0	0	0	0	0	0	0	0	0	0	1	1
578	1	0	0	1	0	0	0	1	0	0	0	1	4	4
579	1	0	0	1	0	0	0	1	0	0	0	1	4	4
580	1	0	0	0	0	0	0	0	0	0	0	0	1	1
581	1	0	0	1	0	0	0	1	0	0	0	1	4	4
582	1	1	0	1	0	0	0	1	0	0	1	1	6	6
583	0	1	0	1	0	0	0	0	0	0	1	0	3	3
584	1	0	0	0	0	0	0	1	0	0	0	1	3	3
585	1	0	0	0	0	0	0	1	0	0	0	1	3	3
586	1	0	0	0	0	0	0	0	0	0	0	0	1	1
587	1	0	0	0	0	0	0	1	0	0	0	1	3	3
588	1	0	0	0	0	0	0	1	0	0	0	1	3	3
589	1	0	0	0	0	0	0	0	0	0	0	0	1	1
590	1	0	0	0	0	0	0	1	0	0	0	1	3	3
591	1	1	0	1	0	0	0	1	0	0	1	0	5	5
592	0	1	0	1	0	0	0	0	0	0	1	0	3	3
593	1	0	0	1	0	0	0	1	0	0	0	0	3	3
594	1	1	0	1	0	0	0	1	0	0	1	0	5	5
595	0	1	0	1	0	0	0	0	0	0	1	0	3	3
596	1	0	0	1	0	0	0	1	0	0	0	0	3	3
597	1	0	0	1	0	0	0	1	0	0	0	0	3	3
598	1	0	0	0	0	0	0	0	0	0	0	0	1	1
599	1	0	0	1	0	0	0	1	0	0	0	0	3	3
600	1	0	0	1	1	0	0	1	0	0	0	1	5	5
601	1	0	0	1	1	0	0	1	0	0	0	1	5	5
602	1	0	0	1	1	0	0	1	0	0	0	1	5	5
603	1	0	0	1	1	0	0	1	0	0	0	1	5	5
604	1	0	0	1	1	0	0	1	0	0	0	1	5	5
605	1	0	0	1	1	0	0	1	0	0	0	1	5	5
606	1	0	0	1	1	0	0	1	0	0	0	1	5	5
607	1	0	0	1	1	0	0	1	0	0	0	1	5	5
608	1	0	0	1	1	0	0	1	0	0	0	1	5	5
609	1	0	0	1	1	0	0	1	0	0	0	1	5	5
610	1	0	0	1	1	0	0	1	0	0	0	1	5	5
611	1	0	0	1	1	0	0	1	0	0	0	1	5	5
612	1	0	0	1	1	0	0	1	0	0	0	1	5	5
613	1	0	0	1	1	0	0	1	0	0	0	1	5	5
614	1	0	0	1	1	0	0	1	0	0	0	1	5	5
615	1	0	0	1	1	0	0	1	0	0	0	1	5	5
616	1	0	0	1	1	0	0	1	0	0	0	1	5	5
617	1	0	0	1	1	0	0	1	0	0	0	1	5	5
618	1	1	0	1	0	0	1	1	0	1	0	1	7	7
619	1	1	0	1	0	0	1	1	0	1	0	1	7	7
620	1	1	0	1	0	0	1	1	0	1	0	1	7	7
621	1	1	0	1	0	0	1	1	0	1	0	1	7	7
622	1	1	0	1	0	0	1	1	0	1	0	1	7	7
623	1	1	0	1	0	0	1	1	0	1	0	1	7	7
624	1	1	0	1	0	0	1	1	0	1	0	1	7	7
625	1	1	0	1	0	0	1	1	0	1	0	1	7	7
626	1	1	0	1	0	0	1	1	0	1	0	1	7	7
627	1	1	0	1	0	0	1	1	0	1	0	1	7	7
628	1	1	0	1	0	0	1	1	0	1	0	1	7	7
629	1	1	0	1	0	0	1	1	0	1	0	1	7	7
630	1	1	0	1	0	0	1	1	0	1	0	1	7	7
631	1	1	0	1	0	0	1	1	0	1	0	1	7	7
632	1	1	0	1	0	0	1	1	0	1	0	1	7	7
633	1	1	0	1	0	0	1	1	0	1	0	1	7	7
634	1	1	0	1	0	0	1	1	0	1	0	1	7	7
635	1	1	0	1	0	0	1	1	0	1	0	1	7	7
636	1	1	0	1	0	0	1	1	0	1	0	1	7	7
637	1	1	0	1	0	0	1	1	0	1	0	1	7	7
638	1	1	0	1	0	0	1	1	0	1	0	1	7	7
639	1	1	0	1	0	0	1	1	0	1	0	1	7	7
640	1	1	0	1	0	0	1	1	0	1	0	1	7	7
641	1	1	0	1	0	0	1	1	0	1	0	1	7	7
642	0	0	0	0	0	0	0	1	1	0	0	0	2	2
643	0	0	0	0	0	0	0	1	1	0	0	0	2	2
644	0	0	0	0	0	0	0	1	1	0	0	0	2	2
645	0	0	0	0	0	0	0	1	1	0	0	0	2	2
646	0	0	0	0	0	0	0	1	1	0	0	0	2	2
647	0	0	0	0	0	0	0	1	1	0	0	0	2	2
648	0	0	0	0	0	0	0	1	1	0	0	0	2	2
649	0	0	0	0	0	0	0	1	1	0	0	0	2	2
650	0	0	0	0	0	0	0	1	1	0	0	0	2	2
651	1	0	0	0	1	1	1	1	0	0	0	1	6	6
652	1	0	0	0	1	1	1	1	0	0	0	1	6	6
653	1	0	0	0	1	1	1	1	0	0	0	1	6	6
654	1	1	0	1	0	0	1	1	0	1	0	1	7	7
655	1	1	0	1	0	0	1	1	0	1	0	1	7	7
656	1	1	0	1	0	0	1	1	0	1	0	1	7	7
657	0	1	0	0	0	0	0	0	0	0	0	0	1	1
658	0	1	0	1	0	0	0	0	0	0	1	0	3	3
659	1	0	0	0	0	0	0	0	0	0	0	0	1	1
660	1	0	0	0	0	0	0	0	0	0	0	0	1	1
661	1	1	0	0	0	0	0	0	0	0	0	0	2	2
662	1	0	0	0	0	0	0	0	0	0	0	0	1	1
663	1	1	0	0	0	0	0	0	0	0	0	0	2	2
664	1	0	0	0	0	0	0	0	0	0	0	0	1	1
665	1	1	0	0	0	0	0	0	0	0	0	0	2	2
666	1	1	0	0	0	0	0	0	0	0	0	0	2	2
667	1	0	0	0	0	0	0	0	0	0	0	0	1	1
668	1	1	0	1	0	0	0	0	0	0	1	0	4	4
669	1	1	0	1	0	0	0	0	0	0	1	0	4	4
670	1	1	0	1	0	0	0	0	0	0	1	0	4	4
671	1	1	0	1	0	0	0	0	0	0	1	0	4	4
672	1	0	0	0	0	0	0	0	0	0	0	0	1	1
673	1	1	0	1	0	0	0	0	0	0	1	0	4	4
674	0	1	0	0	0	0	0	0	0	0	0	0	1	1
675	0	1	0	0	0	0	0	0	0	0	0	0	1	1
676	0	1	0	0	0	0	0	0	0	0	0	0	1	1
677	1	0	0	0	0	0	0	0	0	0	0	0	1	1
678	0	1	0	1	0	0	0	0	0	0	1	0	3	3
679	0	1	0	0	0	0	0	0	0	0	0	0	1	1
680	0	1	0	1	0	0	0	0	0	0	1	0	3	3
681	0	1	0	0	0	0	0	0	0	0	0	0	1	1
682	0	1	0	1	0	0	0	0	0	0	1	0	3	3
683	0	1	0	1	0	0	0	0	0	0	1	0	3	3
684	0	1	0	1	0	0	0	0	0	0	1	0	3	3
685	0	1	0	1	0	0	0	0	0	0	1	0	3	3
686	0	1	0	1	0	0	0	0	0	0	1	0	3	3
687	0	1	0	1	0	0	0	0	0	0	1	0	3	3
688	0	1	0	1	0	0	0	0	0	0	1	0	3	3
689	0	1	0	1	0	0	0	0	0	0	1	0	3	3
690	0	1	0	0	0	0	0	0	0	0	0	0	1	1
691	0	1	0	0	0	0	0	0	0	0	0	0	1	1
692	0	1	0	0	0	0	0	0	0	0	0	0	1	1
693	0	1	0	1	0	0	0	0	0	0	1	0	3	3
694	0	1	0	1	0	0	0	0	0	0	1	0	3	3
695	0	1	0	1	0	0	0	0	0	0	1	0	3	3
696	0	1	0	1	0	0	0	0	0	0	1	0	3	3
697	0	1	0	1	0	0	0	0	0	0	1	0	3	3
698	0	1	0	1	0	0	0	0	0	0	1	0	3	3
699	0	1	0	1	0	0	0	0	0	0	1	0	3	3
700	0	1	0	1	0	0	0	0	0	0	1	0	3	3
701	0	1	0	1	0	0	0	0	0	0	1	0	3	3
702	0	1	0	1	0	0	0	0	0	0	1	0	3	3
703	0	1	0	1	0	0	0	0	0	0	1	0	3	3
704	1	0	0	0	0	0	0	0	0	0	0	0	1	1
705	1	0	0	0	0	0	0	0	0	0	0	0	1	1
706	1	0	0	0	0	0	0	0	0	0	0	0	1	1
707	1	0	0	0	0	0	0	0	0	0	0	0	1	1
708	1	0	0	0	0	0	0	0	0	0	0	0	1	1
709	0	0	0	0	0	1	0	0	0	0	0	0	1	1
710	0	0	0	0	0	1	0	0	0	0	0	0	1	1
711	0	0	0	0	0	1	0	0	0	0	0	0	1	1
712	0	0	0	0	0	1	0	0	0	0	0	0	1	1
713	0	0	0	0	0	1	0	0	0	0	0	0	1	1
714	0	0	0	0	0	1	0	0	0	0	0	0	1	1
715	0	1	0	0	0	0	0	0	0	0	0	0	1	1
716	0	1	0	0	0	0	0	0	0	0	0	0	1	1
717	0	1	0	0	0	0	0	0	0	0	0	0	1	1
718	0	1	0	1	0	0	0	0	0	0	1	0	3	3
719	0	1	0	1	0	0	0	0	0	0	1	0	3	3
720	0	1	0	1	0	0	0	0	0	0	1	0	3	3
721	0	1	0	1	0	0	0	0	0	0	1	0	3	3
722	0	1	0	1	0	0	0	0	0	0	1	0	3	3
723	0	1	0	1	0	0	0	0	0	0	1	0	3	3
724	0	1	0	1	0	0	0	0	0	0	1	0	3	3
725	0	1	0	1	0	0	0	0	0	0	1	0	3	3
726	0	1	0	1	0	0	0	0	0	0	1	0	3	3
727	0	1	0	1	0	0	0	0	0	0	1	0	3	3
728	0	1	0	1	0	0	0	0	0	0	1	0	3	3
729	1	0	0	0	0	0	0	0	0	0	0	0	1	1
730	1	0	0	0	0	0	0	0	0	0	0	0	1	1
731	1	0	0	0	0	0	0	0	0	0	0	0	1	1
732	1	0	0	0	0	0	0	0	0	0	0	0	1	1
733	1	0	0	0	0	0	0	0	0	0	0	0	1	1
734	0	0	0	0	0	1	0	0	0	0	0	0	1	1
735	0	0	0	0	0	1	0	0	0	0	0	0	1	1
736	0	0	0	0	0	1	0	0	0	0	0	0	1	1
737	0	0	0	0	0	1	0	0	0	0	0	0	1	1
738	0	0	0	0	0	1	0	0	0	0	0	0	1	1
739	0	0	0	0	0	1	0	0	0	0	0	0	1	1
740	0	1	0	0	0	0	0	0	0	0	0	0	1	1
741	0	1	0	0	0	0	0	0	0	0	0	0	1	1
742	0	1	0	0	0	0	0	0	0	0	0	0	1	1
743	0	1	0	0	0	0	0	0	0	0	0	0	1	1
744	0	1	0	0	0	0	0	0	0	0	0	0	1	1
745	0	1	0	0	0	0	0	0	0	0	0	0	1	1
746	0	1	0	0	0	0	0	0	0	0	0	0	1	1
747	0	1	0	0	0	0	0	0	0	0	0	0	1	1
748	0	1	0	0	0	0	0	0	0	0	0	0	1	1
749	0	1	0	0	0	0	0	0	0	0	0	0	1	1
750	0	1	0	0	0	0	0	0	0	0	0	0	1	1
751	0	1	0	0	0	0	0	0	0	0	0	0	1	1
752	0	1	0	0	0	0	0	0	0	0	0	0	1	1
753	0	1	0	0	0	0	0	0	0	0	0	0	1	1
754	0	1	0	0	0	0	0	0	0	0	0	0	1	1
755	0	1	0	0	0	0	0	0	0	0	0	0	1	1
756	0	1	0	0	0	0	0	0	0	0	0	0	1	1
757	0	1	0	0	0	0	0	0	0	0	0	0	1	1
758	0	1	0	0	0	0	0	0	0	0	0	0	1	1
759	0	1	0	0	0	0	0	0	0	0	0	0	1	1
760	0	1	0	0	0	0	0	0	0	0	0	0	1	1
761	0	1	0	0	0	0	0	0	0	0	0	0	1	1
762	0	1	0	0	0	0	0	0	0	0	0	0	1	1
763	0	1	0	1	0	0	0	0	0	0	0	0	2	2
764	0	0	1	0	0	0	0	0	0	0	0	0	1	0
765	0	1	1	1	0	1	0	0	0	0	0	0	4	3
766	1	0	0	0	0	0	0	0	0	0	0	0	1	1
767	1	0	0	0	0	0	0	0	0	0	0	0	1	1
768	1	0	0	0	0	0	0	1	0	0	0	0	2	2
769	1	0	0	0	0	0	0	1	0	0	0	0	2	2
770	1	0	0	0	0	0	0	1	0	0	0	0	2	2
771	1	0	0	0	0	0	0	1	0	0	0	0	2	2
772	0	0	0	0	0	0	0	1	1	0	0	0	2	2
773	0	0	0	0	0	0	0	1	1	0	0	0	2	2
774	0	0	0	0	0	0	0	1	1	0	0	0	2	2
775	0	0	0	0	0	0	0	1	1	0	0	0	2	2
776	0	0	0	0	0	0	0	1	1	0	0	0	2	2
777	0	0	0	0	0	0	0	1	1	0	0	0	2	2
778	0	0	0	0	0	0	0	1	1	0	0	0	2	2
779	0	0	0	0	0	0	0	1	1	0	0	0	2	2
780	0	0	0	0	0	0	0	1	1	0	0	0	2	2
781	0	0	0	0	0	0	0	1	1	0	0	0	2	2
782	1	0	0	1	0	0	0	1	0	0	0	0	3	3
783	1	0	0	1	0	0	0	1	0	0	0	0	3	3
