# Supplementary material for: The fitness cost of horizontally transferred and mutational antimicrobial resistance in Escherichia coli
Source: Front Microbiol. 2023 Jun 30;14:1186920. doi: 10.3389/fmicb.2023.1186920 (PMC10348881; doi:10.3389/fmicb.2023.1186920)
Supplement: Supplementary file 4 [file Data_Sheet_3.XLSX]

## Sheet: Data
Author code	time_test_h	media_culture	nb_generations_initial_test	generation_status	methods_fitness	selcoef	fitness_mean	fitness_SE	Nb_experiments	fitness_SD	wild strain	Comparison_WT	source of strain	genetic_element	Strain	resistance	class_resistance	genes_resistant	genotype	Family_Drug_Nb	Family_Nb(without multidrug)	deletion_capacity	gene_deletion	nb_area_deleted	pb_deleted(nt)	class_deletion	epistasis_mean	espistasis_sd	epistasis-GE	espisatsis_class	plasmid_names	plasmid_type	plasmid_typeR	nbgene_in_1plasmid_mean	nb plasmid in one host	plasmid_resistance_phenotype	plasmid_resistance_phenotype_nb	plasmid_size_effect(kpb)	ESBL_resistance_nb	ESBL resistance	plasmid_Incompatibility_group	plasmid_Incompatibility_group_R	plasmid_size_total
Alonso-del Valle_2021	24	LB		unevolved	Wr	-0.0738228	0.926177	0.0118861	5	0.0265781	isogenic	isogenic without pOXA-48	from hospital patients	acquired	Ec01	3	3-4	blaCTX-M-14/ mdfA + blaOXA-48	pOXA-48/othersplasmids	2	1	none				none					pOXA-48 + others plasmids	conjugative	conjugative		4			65.499	2	blaCTX-M-14/ blaOXA-48	Col-like, IncI, IncB/O/K/Z	Col-like, IncI, IncB/O/K/Z
Alonso-del Valle_2021	24	LB		unevolved	Wr	0.00598387	1.00598	0.00509404	5	0.0113906	isogenic	isogenic without pOXA-48	from hospital patients	acquired	Ec02	8	5+	aadA5/ blaCTX-M-1/ blaTEM-1B/ dfrA17/ sul2/ tet(B)/ mdfA + blaOXA-48	pOXA-48/othersplasmids	6	5	none				none					pOXA-48 + others plasmids	conjugative	conjugative		6			65.499	3	blaCTX-M-1/ blaTEM-1B/ blaOXA-48	Col-like, IncFIB,IncI, IncFIC, IncY	Col-like, IncFIB,IncI, IncFIC, IncY
Alonso-del Valle_2021	24	LB		unevolved	Wr	-0.0432585	0.956741	0.00679205	5	0.0151875	isogenic	isogenic without pOXA-48	from hospital patients	acquired	Ec03	4	3-4	blaCTX-M-14/ blaTEM-1B/ mdfA +blaOXA-48	pOXA-48/othersplasmids	2	1	none				none					pOXA-48 + others plasmids	conjugative	conjugative		5			65.499	3	blaCTX-M-14/ blaTEM-1B/ blaOXA-48	Col-like, IncFIB, IncFII, IncB/O/K/Z	Col-like, IncFIB, IncFII, IncB/O/K/Z
Alonso-del Valle_2021	24	LB		unevolved	Wr	-0.128159	0.871841	0.0135841	5	0.030375	isogenic	isogenic without pOXA-48	from hospital patients	acquired	Ec04	12	5+	aadA5/ aph(3'')-Ib/ aph(6)-Id/ blaCTX-M-14/ blaTEM-1B/ dfrA17/ mph(A)/ sul1/ sul2/ tet(A)/ mdfA + blaOXA-48	pOXA-48/othersplasmids	7	6	none				none					pOXA-48 + others plasmids	conjugative	conjugative		5			65.499	3	blaCTX-M-14/ blaTEM-1B/ blaOXA-48	Col-like, IncFIB, IncFII, IncFIA	Col-like, IncFIB, IncFII, IncFIA
Alonso-del Valle_2021	24	LB		unevolved	Wr	-0.0194863	0.980514	0.00509404	5	0.0113906	isogenic	isogenic without pOXA-48	from hospital patients	acquired	Ec05	6	5+	aadA5/ blaCTX-M-1/ sul2/ tet(A)/ mdfA + blaOXA-48	pOXA-48/othersplasmids	5	4	none				none					pOXA-48 + others plasmids	conjugative	conjugative		4			65.499	2	blaCTX-M-1/ blaOXA-48	Col-like, IncFII, IncI	Col-like, IncFII, IncI
Alonso-del Valle_2021	24	LB		unevolved	Wr	-0.134951	0.865049	0.00679205	5	0.0151875	isogenic	isogenic without pOXA-48	from hospital patients	acquired	Ec06	6	5+	aadA5/ blaCTX-M-1/ sul2/ tet(A)/ mdfA + blaOXA-48	pOXA-48/othersplasmids	5	4	none				none					pOXA-48 + others plasmids	conjugative	conjugative		4			65.499	2	blaCTX-M-1/ blaOXA-48	Col-like, IncFII, IncI	Col-like, IncFII, IncI
Alonso-del Valle_2021	24	LB		unevolved	Wr	0.000889832	1.00089	0.0458464	5	0.102516	isogenic	isogenic without pOXA-48	from hospital patients	acquired	Ec07	5	5+	blaCTX-M-14/ dfrA1/ sul1/ mdfA + blaOXA-48	pOXA-48/othersplasmids	4	3	none				none					pOXA-48 + others plasmids	conjugative	conjugative		5			65.499	2	blaCTX-M-14/ blaOXA-48	Col-like, IncFIB, IncFII,IncI	Col-like, IncFIB, IncFII,IncI
Alonso-del Valle_2021	24	LB		unevolved	Wr	-0.0228824	0.977118	0.00509404	5	0.0113906	isogenic	isogenic without pOXA-48	from hospital patients	acquired	Ec08	5	5+	aac(3)-IId/ blaCTX-M-15/ blaTEM-1B/ mdfA + blaOXA-48	pOXA-48/othersplasmids	3	2	none				none					pOXA-48 + others plasmids	conjugative	conjugative		4			65.499	3	blaCTX-M-15/ blaTEM-1B/ blaOXA-48	Col-like, IncFIB, IncFII	Col-like, IncFIB, IncFII
Alonso-del Valle_2021	24	LB		unevolved	Wr	0.00768189	1.00768	0.00679205	5	0.0151875	isogenic	isogenic without pOXA-48	from hospital patients	acquired	Ec09	3	3-4	mdfA/ blaCTX-M-27 + blaOXA-48	pOXA-48/othersplasmids	2	1	none				none					pOXA-48 + others plasmids	conjugative	conjugative		3			65.499	2	blaCTX-M-27 / blaOXA-48	Col-like, IncFII	Col-like, IncFII
Alonso-del Valle_2021	24	LB		unevolved	Wr	0.02636	1.02636	0.0933907	5	0.208828	isogenic	isogenic without pOXA-48	from hospital patients	acquired	Ec10	8	5+	aac(3)-Iva/ aph(3'')-Ib/ aph(4)-Ia/ aph(6)-Id/ blaCTX-M-1/ mph(A)/ mdfA + blaOXA-48	pOXA-48/othersplasmids	4	3	none				none					pOXA-48 + others plasmids	conjugative	conjugative		4			65.499	3	blaCTX-M-1/ blaOXA-48	Col-like, IncFII, pEC4115	Col-like, IncFII, pEC4115
Alonso-del Valle_2021	24	LB		unevolved	Wr	0.0382461	1.03825	0.0101881	5	0.0227812	isogenic	isogenic without pOXA-48	from hospital patients	acquired	Ec11	7	5+	aadA5/ blaCTX-M-14/ dfrA17/ mph(A)/ sul1/ mdfA + blaOXA-48	pOXA-48/othersplasmids	6	5	none				none					pOXA-48 + others plasmids	conjugative	conjugative		4			65.499	2	blaCTX-M-14/ blaOXA-48	Col-like, IncI, IncY	Col-like, IncI, IncY
Alonso-del Valle_2021	24	LB		unevolved	Wr	0.0552263	1.05523	0.0001	5	0.0001	isogenic	isogenic without pOXA-48	from hospital patients	acquired	Ec12	9	5+	aadA2/ blaSHV-12/ cmlA1/ sul3/ tet(A)/ mdfA/ oqxA/ oqxB + blaOXA-48	pOXA-48/othersplasmids	7	6	none				none					pOXA-48 + others plasmids	conjugative	conjugative		5			65.499	2	blaSHV-12/ blaOXA-48	Col-like, IncX, IncI, p0111	Col-like, IncX, IncI, p0111
Alonso-del Valle_2021	24	LB		unevolved	Wr	0.00258785	1.00259	0.0118861	5	0.0265781	parental	J53 without pOXA-60	from hospital patients	acquired	Ec13	14	5+	aac(3)-IId/ aadA5/ aph(3'')-Ib/ aph(3')-IIa/ aph(6)-Id/ blaCTX-M-55/ floR/ dfrA17/ mph(A)/ sul1/ sul2/ tet(A)/ mdfA+ blaOXA-48	pOXA-48/othersplasmids	8	7	none				none					pOXA-48 + others plasmids	conjugative+non-mobilizable	conjugative+non-mobilizable		7			65.499	2	blaCTX-M-55/ blaOXA-48	Col-like, IncFIB, IncFII, IncX, IncFIC +pBCB	Col-like, IncFIB, IncFII, IncX, IncFIC +pBCB
Alonso-del Valle_2021	24	LB		unevolved	Wr	0.148617	1.14862	0.0186781	5	0.0417656	isogenic	isogenic without pOXA-48	from hospital patients	acquired	Ec14	8	5+	aac(3)-IId/ aadA2/ blaCTX-M-32/ cmlA1/ sul3/ tet(B)/ mdfA+ blaOXA-48	pOXA-48/othersplasmids	6	5	none				none					pOXA-48 + others plasmids	conjugative	conjugative		4			65.499	2	blaCTX-M-32/ blaOXA-48	Col-like, IncFIB, IncFII	Col-like, IncFIB, IncFII
Alonso-del Valle_2021	24	LB		unevolved	Wr	0.0637163	1.06372	0.0237722	5	0.0531562	isogenic	isogenic without pOXA-48	from hospital patients	acquired	Ec15	6	5+	aac(6')-Ib-cr/ blaCTX-M-15/ blaOXA-1/ catA1/ mdfA+ blaOXA-48	pOXA-48/othersplasmids	5	4	none				none					pOXA-48 + others plasmids	conjugative	conjugative		6			65.499	3	blaCTX-M-15/ blaOXA-1/ blaOXA-48	Col-like, IncFIB, IncX, IncFIA, IncFIC	Col-like, IncFIB, IncX, IncFIA, IncFIC
Alonso-del Valle_2021	24	LB		unevolved	Wr	0.0348501	1.03485	0.0101881	5	0.0227812	isogenic	isogenic without pOXA-48	from hospital patients	acquired	Ec16	3	3-4	blaCTX-M-14/ mdfA+ blaOXA-48	pOXA-48/othersplasmids	2	1	none				none					pOXA-48 + others plasmids	conjugative	conjugative		4			65.499	2	blaCTX-M-14/ blaOXA-48	Col-like, IncI, p0111	Col-like, IncI, p0111
Alonso-del Valle_2021	24	LB		unevolved	Wr	0.00428586	1.00429	0.0237722	5	0.0531562	isogenic	isogenic without pOXA-48	from hospital patients	acquired	Ec17	3	3-4	blaCTX-M-14/ mdfA+ blaOXA-48	pOXA-48/othersplasmids	2	1	none				none					pOXA-48 + others plasmids	conjugative	conjugative		2			65.499	2	blaCTX-M-14/ blaOXA-48	Col-like	Col-like
Alonso-del Valle_2021	24	LB		unevolved	Wr	-0.136649	0.863351	0.0560344	5	0.125297	isogenic	isogenic without pOXA-48	from hospital patients	acquired	EC18	7	5+	aadA5/ blaCTX-M-14/ dfrA17/ mph(A)/ sul1/ mdfA+ blaOXA-48	pOXA-48/othersplasmids	6	5	none				none					pOXA-48 + others plasmids	conjugative	conjugative		3			65.499	2	blaCTX-M-14/ blaOXA-48	Col-like, IncY	Col-like, IncY
Alonso-del Valle_2021	24	LB		unevolved	Wr	-0.0177883	0.982212	0.00509404	5	0.0113906	isogenic	isogenic without pOXA-48	from hospital patients	acquired	Ec19	7	5+	aadA5/ blaCTX-M-14/ dfrA17/ mph(A)/ sul1/ mdfA+ blaOXA-48	pOXA-48/othersplasmids	6	5	none				none					pOXA-48 + others plasmids	conjugative	conjugative		3			65.499	2	blaCTX-M-14/ blaOXA-48	Col-like, IncY	Col-like, IncY
Alonso-del Valle_2021	24	LB		unevolved	Wr	-0.0126943	0.987306	0.00339603	5	0.00759375	isogenic	isogenic without pOXA-48	from hospital patients	acquired	Ec20	5	5+	aac(3)-IId/ blaCTX-M-15/ blaTEM-1B/ mdfA+ blaOXA-48	pOXA-48/othersplasmids	3	2	none				none					pOXA-48 + others plasmids	conjugative	conjugative		5			65.499	3	blaCTX-M-15/ blaTEM-1B/ blaOXA-48	IncFIB, IncI, IncFIA, IncFIC	IncFIB, IncI, IncFIA, IncFIC
Alonso-del Valle_2021	24	LB		unevolved	Wr	-0.119669	0.880331	0.0118861	5	0.0265781	isogenic	isogenic without pOXA-48	from hospital patients	acquired	Ec21	10	5+	aac(3)-IIa/ aph(3'')-Ib/ aph(6)-Id/ blaCTX-M-15/ floR/ sul2/ tet(A)/ tet(B)/ mdfA+ blaOXA-48	pOXA-48/othersplasmids	6	5	none				none					pOXA-48 + others plasmids	conjugative	conjugative		6			65.499	2	blaCTX-M-15/ blaOXA-48	Col-like, IncFIB, IncFII, IncFIA, p0111	Col-like, IncFIB, IncFII, IncFIA, p0111
Alonso-del Valle_2021	24	LB		unevolved	Wr	0.0144739	1.01447	0.00339603	5	0.00759375	isogenic	isogenic without pOXA-48	from hospital patients	acquired	Ec22	3	3-4	blaCTX-M-14/ mdfA+ blaOXA-48	pOXA-48/othersplasmids	2	1	none				none					pOXA-48 + others plasmids	conjugative	conjugative		2			65.499	2	blaCTX-M-14/ blaOXA-48	Col-like	Col-like
Alonso-del Valle_2021	24	LB		unevolved	Wr	-0.00760024	0.9924	0.00509404	5	0.0113906	isogenic	isogenic without pOXA-48	from hospital patients	acquired	Ec23	7	5+	aadA2/ aph(3'')-Ib/ blaSHV-12/ cmlA1/ sul3/ tet(A)/ mdfA+ blaOXA-48	pOXA-48/othersplasmids	6	5	none				none					pOXA-48 + others plasmids	conjugative	conjugative		4			65.499	2	blaSHV-12/ blaOXA-48	Col-like, IncI, p0111	Col-like, IncI, p0111
Alonso-del Valle_2021	24	LB		unevolved	Wr	-0.172308	0.827692	0.00509404	5	0.0113906	isogenic	isogenic without pOXA-48	from hospital patients	acquired	EC24	7	5+	aph(6)-Id/ blaCTX-M-14/dfrA1/ sul2/ tet(A)/ mdfA+ blaOXA-48	pOXA-48/othersplasmids	6	5	none				none					pOXA-48 + others plasmids	conjugative	conjugative		2			65.499	2	blaCTX-M-14/ blaOXA-48	IncB/O/K/Z	IncB/O/K/Z
Alonso-del Valle_2021	24	LB		unevolved	Wr	-0.182496	0.817504	0.0118861	5	0.0265781	isogenic	isogenic without pOXA-48	from hospital patients	acquired	Ec25	8	5+	aph(3')-Ia/ aph(6)-Id/ blaCTX-M-3/ dfrA14/ fosA3/ sul2/ mdfA+ blaOXA-48	pOXA-48/othersplasmids	6	5	none				none					pOXA-48 + others plasmids	conjugative	conjugative		5			65.499	2	blaCTX-M-3/ blaOXA-48	IncFIB, IncFII, IncX, IncFIC	IncFIB, IncFII, IncX, IncFIC
Angst and Hall_2013	NA	LB	200	evolved	Wt	-0.103	0.897	0.055	3	0.0952628	ancestral	MG 1655 + mutation	MG1655	mutation	D516G+K88R	2	2	rpoB/ rpsL	D516G/K88R	4	4	none				none	-0.069	0.082	chr	negative
Angst and Hall_2013	NA	LB	200	evolved	Wt	-0.02	0.98	0.03	3	0.0519615	ancestral	MG 1655 + mutation	MG1655	mutation	D516G	1	1	rpoB	D516G	3	3	none				none
Angst and Hall_2013	NA	LB	200	evolved	Wt	-0.091	0.909	0.037	3	0.0640859	ancestral	MG 1655 + mutation + transduction	MG1655	acquired + mutation	D516G+plasmid RSF1010	4	3-4	rpoB/ sul2/strA/strB	D516G/pRSF1010	6	6	none				none	-0.126	0.115	chr/plasmid	negative	RSF1010	mobilizable	non-conjugative	3	1	SUL, STR	2	8.684	0	none	IncQ	IncQ
Angst and Hall_2013	NA	LB	200	evolved	Wt	-0.064	0.936	0.019	3	0.032909	ancestral	MG 1655 + mutation	MG1655	mutation	I572S+K43N	1	1	rpoB/ rpsL	I572S/K43N	4	4	none				none	0.057	0.048	chr	positive
Angst and Hall_2013	NA	LB	200	evolved	Wt	0.07	1.07	0.02	3	0.034641	ancestral	MG 1655 + mutation	MG1655	mutation	I572S	1	1	rpoB	I572S	3	3	none				none
Angst and Hall_2013	NA	LB	200	evolved	Wt	0.056	1.056	0.004	3	0.0069282	ancestral	MG 1655 + mutation + transduction	MG1655	acquired + mutation	I572S+plasmid RSF1010	4	3-4	rpoB/ sul2/strA/strB	I572S/pRSF1010	6	6	none				none	-0.067	0.065	chr/plasmid	negative	RSF1010	mobilizable	non-conjugative	3	1	SUL, STR	2	8.684	0	none	IncQ	IncQ
Angst and Hall_2013	NA	LB	200	evolved	Wt	-0.194	0.806	0.019	3	0.032909	ancestral	MG 1655 + mutation	MG1655	mutation	S512F+K43N	2	2	rpoB/ rpsL	S512F/K43N	4	4	none				none	-0.007	0.053	chr	negative
Angst and Hall_2013	NA	LB	200	evolved	Wt	-0.065	0.935	0.028	3	0.0484974	ancestral	MG 1655 + mutation	MG1655	mutation	S512F+K88R	2	2	rpoB/ rpsL	S512F/K88R	4	4	none				none	-0.05	0.064	chr	negative
Angst and Hall_2013	NA	LB	200	evolved	Wt	-0.02	0.98	0.02	3	0.034641	ancestral	MG 1655 + mutation	MG1655	mutation	S512F	1	1	rpoB	S512F	3	3	none				none
Angst and Hall_2013	NA	LB	200	evolved	Wt	0	1	0.024	3	0.0415692	ancestral	MG 1655 + mutation + transduction	MG1655	acquired + mutation	S512F+plasmid RSF1010	4	3-4	rpoB/ sul2/strA/strB	S512F/pRSF1010	6	6	none				none	0.007	0.063	chr/plasmid	null	RSF1010	mobilizable	non-conjugative	3	1	SUL, STR	2	8.684	0	none	IncQ	IncQ
Angst and Hall_2013	NA	LB	200	evolved	Wt	-0.175714	0.824286	0.0171825	7	0.0454606	ancestral	MG 1655 + mutation	MG1655	mutation	WT+K43N	1	1	rpsL	K43N	1	1	none				none
Angst and Hall_2013	NA	LB	200	evolved	Wt	-0.00333333	0.996667	0.0121106	6	0.0296648	ancestral	MG 1655 + mutation	MG1655	mutation	WT+K88R	1	1	rpsL	K88R	1	1	none				none
Angst and Hall_2013	NA	LB	200	evolved	Wt	-0.01	0.99	0.0278388	9	0.0835165	ancestral	MG 1655 + mutation + transduction	MG1655	acquired + mutation	WTa+plasmid RSF1010	1	1	sul2/strA/strB	WTa/pRSF1010	3	3	none				none					RSF1010	mobilizable	non-conjugative	3	1	SUL, STR	2	8.684	0	none	IncQ	IncQ
Brandis et al_2021	24	LB	unevolved	unevolved	Wt	-0.09	0.91	0.0057735	12	0.02	ancestral	ancestral	MG1655	mutation	CH2133	4	3-4	gyrA/ gyrB/ marR/ acrD	D87G,S464A,S65fs,D692E	2	2	none				NA
Brandis et al_2021	24	LB	unevolved	unevolved	Wt	-0.37	0.63	0.00288675	12	0.01	isogenic	isogenic parental strain without rpoB mutation	MG1655	mutation	CH4959	8	5+	gyrA/ gyrB/ marR/ acrD /ygeA/ nfi /yjaG/ rpoB	D87G,S464A,S65fs,D692E,S11R,∆nfi-yjaG/∆442-445	3	3	genes	∆nfi-yjaG	2	1263	sup_1000pb
Brandis et al_2021	24	LB	100	evolved	Wt	-0.24	0.76	0.0001	12	0.0001	isogenic	isogenic parental strain without rpoB mutation	MG1655	mutation	CH8890	9	5+	gyrA/ gyrB/ marR/ acrD /ygeA/ nfi/ yjaG/ rpoB/ dskA	D87G/S464A/S65fs/D692E/S11R/∆nfi-yjaG/∆442-445/D71N	3	3	genes	∆nfi-yjaG	2	1263	sup_1000pb
Brandis et al_2021	24	LB	100	evolved	Wt	-0.24	0.76	0.0001	12	0.0001	isogenic	isogenic parental strain without rpoB mutation	MG1655	mutation	CH8891	9	5+	gyrA/ gyrB/ marR/ acrD / ygeA/ nfi/ yjaG/ rpoB / dskA	D87G/S464A/S65fs/D692E/S11R/∆nfi-yjaG/∆442-445/L95P	3	3	genes	∆nfi-yjaG	2	1263	sup_1000pb
Brandis et al_2021	24	LB	100	evolved	Wt	-0.26	0.74	0.0001	12	0.0001	isogenic	isogenic parental strain without rpoB mutation	MG1655	mutation	CH8892	9	5+	gyrA/ gyrB/ marR/ acrD/ ygeA/ nfi/ yjaG/rpoB/ dskA	D87G/S464A/S65fs/D692E/S11R/∆nfi-yjaG/∆442-445/D71A	3	3	genes	∆nfi-yjaG	2	1263	sup_1000pb
Brandis et al_2021	24	LB	unevolved	unevolved	Wt	-0.26	0.52	0.00288675	12	0.01	isogenic	isogenic parental strain without rpoB mutation	MG1655	mutation	CH3141	6	5+	gyrA/ gyrB/ marR/ acrD/ lamB /rpoB	D87G/S464A/S65fs/D692E/L69fs/S455sup	3	3	none				NA
Brandis et al_2021	24	LB	200	evolved	Wt	-0.26	0.88	0.00866025	12	0.03	isogenic	isogenic parental strain without rpoB mutation	MG1655	mutation	CH8953	10	5+	gyrA/ gyrB/ marR / acrD / lamB / rpoB / leuA/ dskA/ marA / rpoB	D87G,S464A,S65fs,D692E,L69fs,S455dup,I281T,ntG-10A,I18F,V588L	4	3	none				NA
Brandis et al_2021	24	LB	200	evolved	Wt	-0.26	0.64	0.00288675	12	0.01	isogenic	isogenic parental strain without rpoB mutation	MG1655	mutation	CH8954	8	5+	gyrA/gyrB/ marR/ acrD/ lamB/ rpoB/ xdhB/ marA	D87G/S464A/S65fs/D692E/L69fs/S455dup/G156G/∆nt-116-162	4	3	pb	∆nt-116-162	1	46	small
Brandis et al_2021	24	LB	200	evolved	Wt	-0.39	0.61	0.0001	12	0.0001	isogenic	isogenic parental strain without rpoB mutation	MG1655	mutation	CH8855	11	5+	gyrA/ gyrB/ marR/ acrD / lamB/ rpoB/ menA/ fimI/ pncB/ cpsG/ marA	D87G/S464A/S65fs/D692E/L69fs/S455dup/nt∆A-26/ntT-53C/M172I/Y155fs/I18T	5	4	pb	nt ∆A-26	1	26	small
Brandis et al_2021	24	LB	unevolved	unevolved	Wt	-0.33	0.67	0.0057735	12	0.02	isogenic	isogenic parental strain without rpoB mutation	MG1655	mutation	CH3144	8	5+	gyrA/ gyrB/ marR/ acrD/ lamB/ yjaG/ zraR /rpoB	D87G/S464A/S65fs/D692E/L69fs/∆yjaG-zraR/E1272G	3	3	genes	∆yjaG-zraR	1	1917	sup_1000pb
Brandis et al_2021	24	LB	200	evolved	Wt	-0.19	0.81	0.00288675	12	0.01	isogenic	isogenic parental strain without rpoB mutation	MG1655	mutation	CH8956	11	5+	gyrA /gyrB/ marR/ acrD/ lamB/ yjaG / zraR/rpoB /yneK/ ydeE/ rpoC	D87G/S464A/S65fs/D692E/L69fs/∆yjaG-zraR/E1272G/∆yneK-ydeE/G1136S	3	3	genes	∆yjaG-zraR + ∆yneK-ydeE	2	1917	sup_1000pb
Brandis et al_2021	24	LB	100	evolved	Wt	-0.22	0.78	0.0001	12	0.0001	isogenic	isogenic parental strain without rpoB mutation	MG1655	mutation	CH8887	10	5+	gyrA/ gyrB/ marR/ acrD / lamB/ yjaG/ zraR/ rpoB/ ypjC/ rpoC	D87G/S464A/S65fs/D692E/L69fs/∆yjaG-zraR/E1272G/G18G/E1200K	3	3	genes	∆yjaG-zraR	1	1917	sup_1000pb
Brandis et al_2021	24	LB	100	evolved	Wt	-0.21	0.79	0.00288675	12	0.01	isogenic	isogenic parental strain without rpoB mutation	MG1655	mutation	CH8889	9	5+	gyrA/ gyrB/ marR/ acrD/ lamB/ yjaG/ zraR/ rpoB/ rpoA	D87G/S464A/S65fs/D692E/L69fs/∆yjaG-zraR/E1272G/R191P	3	3	genes	∆yjaG-zraR	1	1917	sup_1000pb
Brandis et al_2021	24	LB	unevolved	unevolved	Wt	-0.27	0.73	0.0001	12	0.0001	isogenic	isogenic parental strain without rpoB mutation	MG1656	mutation	CH2332	5	5+	gyrA/ gyrB / marR / acrD / rpoB	D87G,S464A,S65fs,D692E,A1277V	3	3	none				NA
Brandis et al_2021	24	LB	100	evolved	Wt	-0.09	0.91	0.0001	12	0.0001	isogenic	isogenic parental strain without rpoB mutation	MG1657	mutation	CH8875	6	5+	gyrA/ gyrB/ marR/ acrD / rpoB / rpoA	D87G,S464A,S65fs,D692E,A1277V,R191C	3	3	none				NA
Brandis et al_2021	24	LB	100	evolved	Wt	-0.22	0.78	0.0001	12	0.0001	isogenic	isogenic parental strain without rpoB mutation	MG1658	mutation	CH8876	6	5+	gyrA / gyrB/ marR/ acrD/ rpoB/ rpoC	D87G,S464A,S65fs,D692E,A1277V,H419P	3	3	none				NA
Brandis et al_2021	24	LB	100	evolved	Wt	-0.11	0.89	0.00288675	12	0.01	isogenic	isogenic parental strain without rpoB mutation	MG1659	mutation	CH8878	6	5+	gyrA/ gyrB / marR/ acrD / rpoB/ yfjL	D87G,S464A,S65fs,D692E,A1277V,ntG-105T,Q618L	3	3	none				NA
Brandis et al_2021	24	LB	unevolved	unevolved	Wt	-0.45	0.55	0.0001	12	0.0001	isogenic	isogenic parental strain without rpoB mutation	MG1655	mutation	CH3073	8	5+	gyrA/ gyrB/ marR/ acrD/ lamB/ yjaG/ hupA/ rpoB	D87G,S464A,S65fs,D692E,lamBL69fs,∆yjaG-hupA,E1279G	3	3	genes	∆yjaG-hupA	1	864	inf_1000pb
Brandis et al_2021	24	LB	100	evolved	Wt	-0.31	0.69	0.0001	12	0.0001	isogenic	isogenic parental strain without rpoB mutation	MG1655	mutation	CH8879	8	5+	gyrA/ gyrB/ marR/ acrD/ lamB/ yjaG / hupA/ rpoB	D87G/S464A/S65fs/D692E/L69fs/∆yjaG-hupA/E1279G/R637C	3	3	genes	∆yjaG-hupA	1	864	inf_1000pb
Brandis et al_2021	24	LB	100	evolved	Wt	-0.28	0.72	0.00866025	12	0.03	isogenic	isogenic parental strain without rpoB mutation	MG1655	mutation	CH8880	10	5+	gyrA/ gyrB/ marR/ acrD/ lamB/ yjaG/ hupA/ rpoB/ tmk/ rpoC	D87G/S464A/S65fs/D692E/L69fs/∆yjaG-hupA/E1279G/L177L/G1136V	4	4	genes	∆yjaG-hupA	1	864	inf_1000pb
Brandis et al_2021	24	LB	100	evolved	Wt	-0.3	0.7	0.00288675	12	0.01	isogenic	isogenic parental strain without rpoB mutation	MG1655	mutation	CH8881	10	5+	gyrA/ gyrB/ marR/ acrD/ lamB / yjaG/ hupA/ rpoB/ moaA/ rpoC	D87G/S464A/S65fs/D692E/L69fs/∆yjaG-hupA/E1279G/moaAR94S,rpoCL1275Q	3	3	genes	∆yjaG-hupA	1	864	inf_1000pb
Brandis et al_2021	24	LB	unevolved	unevolved	Wt	0.01	1.01	0.0001	12	0.0001	isogenic	isogenic parental strain without rpoB mutation	MG1655	mutation	CH9168	1	1	dskA	ntT-69G	1	1	none		0	0	none
Brandis et al_2021	24	LB	unevolved	unevolved	Wt	-0.04	0.96	0.00288675	12	0.01	isogenic	isogenic parental strain without rpoB mutation	MG1655	mutation	CH9169	1	1	dskA	ntG-10A	1	1	none		0	0	none
Brandis et al_2021	24	LB	unevolved	unevolved	Wt	0	1	0.0057735	12	0.02	isogenic	isogenic parental strain without rpoB mutation	MG1655	mutation	CH9285	1	1	dskA	L95P	1	1	none		0	0	none
Brandis et al_2021	24	LB	unevolved	unevolved	Wt	-0.09	0.91	0.0057735	12	0.02	isogenic	isogenic parental strain without rpoB mutation	MG1655	mutation	CH2133	3	3-4	gyrA/ gyrB/ marR	D87G/S464A/S65fs	2	2	none		0	0	none
Brandis et al_2021	24	LB	unevolved	unevolved	Wt	-0.08	0.92	0.00288675	12	0.01	isogenic	isogenic parental strain without rpoB mutation	MG1655	mutation	CH9171	4	3-4	gyrA/ gyrB/ marR/ dskA	D87G/S464A/S65fs/ntT-69G	2	2	none		0	0	none
Brandis et al_2021	24	LB	unevolved	unevolved	Wt	-0.13	0.87	0.011547	12	0.04	isogenic	isogenic parental strain without rpoB mutation	MG1655	mutation	CH9172	4	3-4	gyrA/ gyrB/ marR/ dskA	D87G/S464A/S65fs/ntG-10A	2	2	none		0	0	none
Brandis et al_2021	24	LB	unevolved	unevolved	Wt	-0.12	0.88	0.00288675	12	0.01	isogenic	isogenic parental strain without rpoB mutation	MG1655	mutation	CH9286	4	3-4	gyrA/ gyrB/ marR/ dskA	D87G/S464A/S65fs/L95P	2	2	none		0	0	none
Brandis et al_2021	24	LB	unevolved	unevolved	Wt	-0.37	0.63	0.00288675	12	0.01	isogenic	isogenic parental strain without rpoB mutation	MG1655	mutation	CH4959	4	3-4	gyrA/ gyrB/ marR/ rpoB	D87G/S464A/S65fs/D442–445	3	3	pb	D442–445	3	small	none
Brandis et al_2021	24	LB	unevolved	unevolved	Wt	-0.27	0.73	0.0001	12	0.0001	isogenic	isogenic parental strain without rpoB mutation	MG1655	mutation	CH9174	5	5+	gyrA/ gyrB/ marR/ dskA/ rpoB	D87G/S464A/S65fs/ntT-69G/D442–445	3	3	pb	D442–445	3	small	none
Brandis et al_2021	24	LB	unevolved	unevolved	Wt	-0.32	0.68	0.00288675	12	0.01	isogenic	isogenic parental strain without rpoB mutation	MG1655	mutation	CH9175	5	5+	gyrA/ gyrB/ marR/ dskA/ rpoB	D87G/S464A/S65fs/ntG-10A/D442–445	3	3	pb	D442–445	3	small	none
Brandis et al_2021	24	LB	unevolved	unevolved	Wt	-0.24	0.76	0.00288675	12	0.01	isogenic	isogenic parental strain without rpoB mutation	MG1655	mutation	CH9287	5	5+	gyrA/ gyrB/ marR/ dskA/ rpoB	D87G/S464A/S65fs/L95P/D442–445	3	3	pb	D442–445	3	small	none
Brandis et al_2021	24	LB	unevolved	unevolved	Wt	-0.48	0.52	0.00288675	12	0.01	isogenic	isogenic parental strain without rpoB mutation	MG1655	mutation	CH3141	4	3-4	gyrA/ gyrB/ marR/ rpoB	D87G/S464A/S65fs/S455dup	3	3	none		0	0	none
Brandis et al_2021	24	LB	unevolved	unevolved	Wt	-0.45	0.55	0.0001	12	0.0001	isogenic	isogenic parental strain without rpoB mutation	MG1655	mutation	CH9177	5	5+	gyrA/ gyrB/ marR/ dskA/ rpoB	D87G/S464A/S65fs/ntT-69G/S455dup	3	3	none		0	0	none
Brandis et al_2021	24	LB	unevolved	unevolved	Wt	-0.41	0.59	0.0001	12	0.0001	isogenic	isogenic parental strain without rpoB mutation	MG1655	mutation	CH9178	5	5+	gyrA/ gyrB/ marR/ dskA/ rpoB	D87G/S464A/S65fs/ntG-10A/S455dup	3	3	none		0	0	none
Brandis et al_2021	24	LB	unevolved	unevolved	Wt	-0.42	0.58	0.00288675	12	0.01	isogenic	isogenic parental strain without rpoB mutation	MG1656	mutation	CH9288	5	5+	gyrA/ gyrB/ marR/ dskA/ rpoB	D87G/S464A/S65fs/L95P/S455dup	3	3	none		0	0	none
Brandis et al_2021	24	LB	unevolved	unevolved	Wt	-0.33	0.67	0.0057735	12	0.02	isogenic	isogenic parental strain without rpoB mutation	MG1657	mutation	CH3144	4	3-4	gyrA/ gyrB/ marR/ rpoB	D87G/S464A/S65fs/E1272G	3	3	none		0	0	none
Brandis et al_2021	24	LB	unevolved	unevolved	Wt	-0.29	0.71	0.00288675	12	0.01	isogenic	isogenic parental strain without rpoB mutation	MG1658	mutation	CH9180	5	5+	gyrA/ gyrB/ marR/ dskA/ rpoB	D87G/S464A/S65fs/ntT-69G/E1272G	3	3	none		0	0	none
Brandis et al_2021	24	LB	unevolved	unevolved	Wt	-0.28	0.72	0.0001	12	0.0001	isogenic	isogenic parental strain without rpoB mutation	MG1659	mutation	CH9181	5	5+	gyrA/ gyrB/ marR/ dskA/ rpoB	D87G/S464A/S65fs/ntG-10A/E1272G	3	3	none		0	0	none
Brandis et al_2021	24	LB	unevolved	unevolved	Wt	-0.28	0.72	0.00288675	12	0.01	isogenic	isogenic parental strain without rpoB mutation	MG1660	mutation	CH9289	5	5+	gyrA/ gyrB/ marR/ dskA/ rpoB	D87G/S464A/S65fs/L95P/E1272G	3	3	none		0	0	none
Brandis et al_2021	24	LB	unevolved	unevolved	Wt	-0.27	0.73	0.0001	12	0.0001	isogenic	isogenic parental strain without rpoB mutation	MG1661	mutation	CH2332	4	3-4	gyrA/ gyrB/ marR/ rpoB	D87G/S464A/S65fs/A1277V	3	3	none		0	0	none
Brandis et al_2021	24	LB	unevolved	unevolved	Wt	-0.24	0.76	0.00288675	12	0.01	isogenic	isogenic parental strain without rpoB mutation	MG1662	mutation	CH9183	5	5+	gyrA/ gyrB/ marR/ dskA/ rpoB	D87G/S464A/S65fs/ntT-69G/A1277V	3	3	none		0	0	none
Brandis et al_2021	24	LB	unevolved	unevolved	Wt	-0.23	0.77	0.0001	12	0.0001	isogenic	isogenic parental strain without rpoB mutation	MG1663	mutation	CH9184	5	5+	gyrA/ gyrB/ marR/ dskA/ rpoB	D87G/S464A/S65fs/ntG-10A/A1277V	3	3	none		0	0	none
Brandis et al_2021	24	LB	unevolved	unevolved	Wt	-0.22	0.78	0.00288675	12	0.01	isogenic	isogenic parental strain without rpoB mutation	MG1664	mutation	CH9290	5	5+	gyrA/ gyrB/ marR/ dskA/ rpoB	D87G/S464A/S65fs/L95P/A1277V	3	3	none		0	0	none
Brandis et al_2021	24	LB	unevolved	unevolved	Wt	-0.45	0.55	0.0001	12	0.0001	isogenic	isogenic parental strain without rpoB mutation	MG1665	mutation	CH3073	4	3-4	gyrA/ gyrB/ marR/ rpoB	D87G/S464A/S65fs/E1279G	3	3	none		0	0	none
Brandis et al_2021	24	LB	unevolved	unevolved	Wt	-0.43	0.57	0.00866025	12	0.03	isogenic	isogenic parental strain without rpoB mutation	MG1666	mutation	CH9186	5	5+	gyrA/ gyrB/ marR/ dskA/ rpoB	D87G/S464A/S65fs/ntT-69G/E1279G	3	3	none		0	0	none
Brandis et al_2021	24	LB	unevolved	unevolved	Wt	-0.42	0.58	0.00288675	12	0.01	isogenic	isogenic parental strain without rpoB mutation	MG1667	mutation	CH9187	5	5+	gyrA/ gyrB/ marR/ dskA/ rpoB	D87G/S464A/S65fs/ntG-10A/E1279G	3	3	none		0	0	none
Brandis et al_2021	24	LB	unevolved	unevolved	Wt	-0.44	0.56	0.00288675	12	0.01	isogenic	isogenic parental strain without rpoB mutation	MG1668	mutation	CH9291	5	5+	gyrA/ gyrB/ marR/ dskA/ rpoB	D87G/S464A/S65fs/L95P/E1279G	3	3	none		0	0	none
Cai et al_2021	24	LB	50	evolved	Wr	-0.0836013	0.916399	0.0448522	9	0.134557	ancestral	TOP10 without plasmid	TOP10	acquired	Top10 + pRF14-1	6	5+	blaTEM/ aph(3')/ hns/ qnrB/ tet(X4)	pRF14-1	4	4	none		0	0	none					pRF14-1	conjugative	conjugative	6	1			50	1	blaTEM
Cai et al_2021	48	LB	50	evolved	Wr	-0.136656	0.863344	0.0386518	9	0.115955	ancestral	TOP10 without plasmid	TOP10	acquired	Top10 + pRF14-1	6	5+	blaTEM/ aph(3')/ hns/ qnrB/ tet(X4)	pRF14-1	4	4	none		0	0	none					pRF14-1	conjugative	conjugative	6	1			50	1	blaTEM
Cai et al_2021	72	LB	50	evolved	Wr	-0.165595	0.834405	0.0307822	9	0.0923465	ancestral	TOP10 without plasmid	TOP10	acquired	Top10 + pRF14-1	6	5+	blaTEM/ aph(3')/ hns/ qnrB/ tet(X4)	pRF14-1	4	4	none		0	0	none					pRF14-1	conjugative	conjugative	6	1			50	1	blaTEM
Cai et al_2021	24	LB	50	evolved	Wr	-0.0353698	0.96463	0.0160362	9	0.0481087	ancestral	TOP10 without plasmid	TOP10	acquired	Top10 + pSC4R	5	5+	aph(3')/ hns/ qnrB/ tet(X4)	pSC4R	3	3	none		0	0	none					pSC4R	conjugative	conjugative	5	1			55	0	none	IncX1	IncX
Cai et al_2021	48	LB	50	evolved	Wr	-0.073955	0.926045	0.0209362	9	0.0628085	ancestral	TOP10 without plasmid	TOP10	acquired	Top10 + pSC4R	5	5+	aph(3')/ hns/ qnrB/ tet(X4)	pSC4R	3	3	none		0	0	none					pSC4R	conjugative	conjugative	5	1			55	0	none	IncX1	IncX
Cai et al_2021	72	LB	50	evolved	Wr	0.0466238	1.04662	0.0508069	9	0.152421	ancestral	TOP10 without plasmid	TOP10	acquired	Top10 + pSC4R	5	5+	aph(3')/ hns/ qnrB/ tet(X4)	pSC4R	3	3	none		0	0	none					pSC4R	conjugative	conjugative	5	1			55	0	none	IncX1	IncX
Cai et al_2021	24	LB	50	evolved	Wr	0.0273312	1.02733	0.0126518	9	0.0379554	ancestral	TOP10 without plasmid	TOP10	acquired	Top 10 + pHS14-2	4	3-4	blaTEM/ hns/ tet(X4)	pHS14-2	2	2	none		0	0	none					pHS14-2	conjugative	conjugative	4	1			57	1	blaTEM
Cai et al_2021	48	LB	50	evolved	Wr	0.0128617	1.01286	0.0318062	9	0.0954186	ancestral	TOP10 without plasmid	TOP10	acquired	Top 10 + pHS14-2	4	3-4	blaTEM/ hns/ tet(X4)	pHS14-2	2	2	none		0	0	none					pHS14-2	conjugative	conjugative	4	1			57	1	blaTEM
Cai et al_2021	72	LB	50	evolved	Wr	0.0080386	1.00804	0.0302292	9	0.0906875	ancestral	TOP10 without plasmid	TOP10	acquired	Top 10 + pHS14-2	4	3-4	blaTEM/ hns/ tet(X4)	pHS14-2	2	2	none		0	0	none					pHS14-2	conjugative	conjugative	4	1			57	1	blaTEM
Cai et al_2021	24	LB	50	evolved	Wr	-0.376289	0.623711	0.024055	9	0.072165	ancestral	TOP10 without plasmid	TOP10	acquired	Top10 + pRF55-1	5	5+	blaTEM/ aph(3')/ qnrB/ tet(X4)	pRF55-1	4	4	none		0	0	none					pRF55-1	conjugative	conjugative	5	1				1	blaTEM	IncX1	IncX
Cai et al_2021	24	LB	50	evolved	Wr	-0.21134	0.78866	0.00687287	9	0.0206186	ancestral	TOP10 without plasmid	TOP10	acquired	Top10 + PRF55-1+pCE2::hns	6	5+	blaTEM/ aph(3')/ qnrB/ tet(X4) / hns	PRF55-1/pCE2::hns	4	4	none		0	0	none					PRF55-1+pCE2::hns	conjugative	conjugative	6	2				1	blaTEM	IncX1	IncX
Cai et al_2021	48	LB	50	evolved	Wr	-0.662371	0.337629	0.0171821	9	0.0515464	ancestral	TOP10 without plasmid	TOP10	acquired	Top 10 + pRF55-1	5	5+	blaTEM/ aph(3')/ qnrB/ tet(X4)	pRF55-1	4	4	none		0	0	none					pRF55-1	conjugative	conjugative	5	1				1	blaTEM	IncX1	IncX
Cai et al_2021	48	LB	50	evolved	Wr	-0.466495	0.533505	0.00515463	9	0.0154639	ancestral	TOP10 without plasmid	TOP10	acquired	Top 10 + PRF55-1+pCE2::hns	6	5+	blaTEM/ aph(3')/ qnrB/ tet(X4) / hns	PRF55-1/pCE2::hns	4	4	none		0	0	none					PRF55-1+pCE2::hns	conjugative	conjugative	6	2				1	blaTEM	IncX1	IncX
Cai et al_2021	24	BHI	50	evolved	Wr	0.24268	1.24268	0.0756429	3	0.131017	ancestral	TOP10 without plasmid	TOP10	acquired	Top10 + pRF14-1	6	5+	blaTEM/ aph(3')/ hns/ qnrB/ tet(X4)	pRF14-1	4	4	none		0	0	none					pRF14-1	conjugative	conjugative	6	1			50	1	blaTEM	IncX1	IncX
Cai et al_2021	24	LB	50	evolved	Wr	-0.0828784	0.917122	0.0756429	3	0.131017	ancestral	TOP10 without plasmid	TOP10	acquired	Top10 + pRF14-1	6	5+	blaTEM/ aph(3')/ hns/ qnrB/ tet(X4)	pRF14-1	4	4	none		0	0	none					pRF14-1	conjugative	conjugative	6	1			50	1	blaTEM	IncX1	IncX
Cai et al_2021	24	M9	50	evolved	Wr	-0.372705	0.627295	0.137533	3	0.238213	ancestral	TOP10 without plasmid	TOP10	acquired	Top10 + pRF14-1	6	5+	blaTEM/ aph(3')/ hns/ qnrB/ tet(X4)	pRF14-1	4	4	none		0	0	none					pRF14-1	conjugative	conjugative	6	1			50	1	blaTEM	IncX1	IncX
Cai et al_2021	24	BHI	50	evolved	Wr	0.179156	1.17916	0.0710585	3	0.123077	ancestral	TOP10 without plasmid	TOP10	acquired	Top10 + pSC4R	5	5+	aph(3')/ hns/ qnrB/ tet(X4)	pSC4R	2	2	none		0	0	none					pSC4R	conjugative	conjugative	5	1			55	0	none	IncX1	IncX
Cai et al_2021	24	LB	50	evolved	Wr	-0.0272953	0.972705	0.0137533	3	0.0238214	ancestral	TOP10 without plasmid	TOP10	acquired	Top10 + pSC4R	5	5+	aph(3')/ hns/ qnrB/ tet(X4)	pSC4R	2	2	none		0	0	none					pSC4R	conjugative	conjugative	5	1			55	0	none	IncX1	IncX
Cai et al_2021	24	M9	50	evolved	Wr	0.214888	1.21489	0.0504287	3	0.087345	ancestral	TOP10 without plasmid	TOP10	acquired	Top10 + pSC4R	5	5+	aph(3')/ hns/ qnrB/ tet(X4)	pSC4R	2	2	none		0	0	none					pSC4R	conjugative	conjugative	5	1			55	0	none	IncX1	IncX
Cai et al_2021	24	BHI	50	evolved	Wr	-0.0868486	0.913151	0.0573052	3	0.0992555	ancestral	TOP10 without plasmid	TOP10	acquired	Top 10 + pHS14-2	4	3-4	blaTEM/ hns/ tet(X4)	pHS14-2	2	2	none		0	0	none					pHS14-2	conjugative	conjugative	4	1			57	1	blaTEM	IncX1	IncX
Cai et al_2021	24	LB	50	evolved	Wr	0.0124069	1.01241	0.0275065	3	0.0476427	ancestral	TOP10 without plasmid	TOP10	acquired	Top 10 + pHS14-2	4	3-4	blaTEM/ hns/ tet(X4)	pHS14-2	2	2	none		0	0	none					pHS14-2	conjugative	conjugative	4	1			57	1	blaTEM	IncX1	IncX
Cai et al_2021	24	M9	50	evolved	Wr	-0.0828784	0.917122	0.0481364	3	0.0833747	ancestral	TOP10 without plasmid	TOP10	acquired	Top 10 + pHS14-2	4	3-4	blaTEM/ hns/ tet(X4)	pHS14-2	2	2	none		0	0	none					pHS14-2	conjugative	conjugative	4	1			57	1	blaTEM	IncX1	IncX
Card et al_2021	72	TA agar	unevolved	unevolved	Ws	-0.11643	0.88357	0.0360313	5	0.0805684	ancestral	ancestral without mutation	REL606	mutation	Ancestor-1	1	1	envZ	envZ	1	1	none		0	0	none
Card et al_2021	72	TA agar	unevolved	unevolved	Ws	-0.0744042	0.925596	0.0276516	5	0.0618308	ancestral	ancestral without mutation	REL606	mutation	Ancestor-2	1	1	ompR	ompR	2	2	none		0	0	none
Card et al_2021	72	TA agar	unevolved	unevolved	Ws	-0.0778479	0.922152	0.0326699	5	0.073052	ancestral	ancestral without mutation	REL606	mutation	Ancestor-3	1	1	ompR	ompR	2	2	none		0	0	none
Card et al_2021	72	TA agar	unevolved	unevolved	Ws	0.065359	1.06536	0.0502495	5	0.112361	ancestral	ancestral without mutation	REL606	mutation	Ancestor-4	1	1	ompR	ompR	2	2	none		0	0	none
Card et al_2021	72	TA agar	evolved	evolved	Ws	0.0760667	1.07607	0.0429024	5	0.0959327	ancestral	ancestral without mutation	REL11348	mutation	Ara+4-1	1	1	rhlB	rhlB	1	1	none		0	0	none
Card et al_2021	72	TA agar	evolved	evolved	Ws	-0.0804283	0.919572	0.0227217	5	0.0508073	ancestral	ancestral without mutation	REL11389	mutation	Ara–6-1	2	2	yfcU/ yfiH	[yfcTU]-[yfiH]	2	2	none		0	0	none
Card et al_2021	72	TA agar	evolved	evolved	Ws	-0.00304606	0.996954	0.0491633	5	0.109932	ancestral	ancestral without mutation	REL11348	mutation	Ara+4-2	1	1	ompR	ompR	2	2	none		0	0	none
Card et al_2021	72	TA agar	evolved	evolved	Ws	-0.284779	0.715221	0.0291734	5	0.0652336	ancestral	ancestral without mutation	REL11367	mutation	Ara+5-2	1	1	ompF	ompF	2	2	none		0	0	none
Card et al_2021	72	TA agar	evolved	evolved	Ws	-0.113917	0.886083	0.0233044	5	0.0521102	ancestral	ancestral without mutation	REL11339	mutation	Ara–5-2	3	3-4	ompR/ insB/ gltL	ompR/ [insB-1/28]-[gltL]	2	2	none		0	0	none
Card et al_2021	72	TA agar	evolved	evolved	Ws	-0.103926	0.896074	0.0129546	5	0.0289674	ancestral	ancestral without mutation	REL11389	mutation	Ara–6-2	3	3-4	ompR/ yfcU/ yfiH	ompR/ [yfcTU]-[yfiH]	2	2	none		0	0	none
Card et al_2021	72	TA agar	evolved	evolved	Ws	-0.307684	0.692316	0.0600799	5	0.134343	ancestral	ancestral without mutation	REL11348	mutation	Ara+4-3	2	2	hns/ lpcA	hns/ lpcA	1	1	none		0	0	none
Card et al_2021	72	TA agar	evolved	evolved	Ws	-0.0876547	0.912345	0.0150174	5	0.0335799	ancestral	ancestral without mutation	REL11367	mutation	Ara+5-3	2	2	envZ/ yfcV	envZ/ fyfV	1	1	none		0	0	none
Card et al_2021	72	TA agar	evolved	evolved	Ws	-0.0129692	0.987031	0.0147121	5	0.0328973	ancestral	ancestral without mutation	REL11339	mutation	Ara–5-3	1	1	ompF	ompF	2	2	none		0	0	none
Card et al_2021	72	TA agar	evolved	evolved	Ws	-0.0573387	0.942661	0.0138616	5	0.0309955	ancestral	ancestral without mutation	REL11389	mutation	Ara–6-3	2	2	yeaS/ menC	[yeaS]-[menC]	1	1	none		0	0	none
Couce et al_2013	24	LB	unevolved	unevolved	Wr	-0.0573387	0.940806	0.0156171	4	0.0312343	ancestral	ancestral without mutation	MG1655	mutation		2	2	rpoB/ mutT	rpoB/del-mutT	4	3	genes	mutT	1	390	inf_1000pb
Couce et al_2013	24	LB	unevolved	unevolved	Wr	-0.0573387	1.06675	0.0105793	4	0.0211587	ancestral	ancestral without mutation	MG1655	mutation		2	2	rpoB/ mutY	rpoB/del-mutY	4	3	genes	mutY	1	1053	sup_1000pb
Couce et al_2013	24	LB	unevolved	unevolved	Wr	-0.0573387	1.0466	0.00856425	4	0.0171285	ancestral	ancestral without mutation	MG1655	mutation		2	2	rpsL / mutT	rpsL/del-mutT	2	1	genes	mutT	1	390	inf_1000pb
Couce et al_2013	24	LB	unevolved	unevolved	Wr	-0.0573387	0.725189	0.0130982	4	0.0261965	ancestral	ancestral without mutation	MG1655	mutation		2	2	rpsl/ mutY	rpsl/del-mutY	1	0	genes	mutY	1	1053	sup_1000pb
Dahberg and Chao_2003	24	Davis minimal medium	1100	evolved	Wr	-0.058	0.942	0.014	26	0.0713863	isogenic	isogenic without plasmid	J53	acquired	CD104	5	5+	blaTEM-1 / sul1/ qacEdelta1/ aadA1 / catA		5	4	none		0	0	none					R1	conjugative	conjugative		1	CMR, KMR, APR, SMR/SuR	5	100	1	blaTEM	IncF1	IncF	100
Dahberg and Chao_2003	24	Davis minimal medium	1100	evolved	Wr	-0.208	0.792	0.023	20	0.102859	isogenic	isogenic without plasmid	J53	acquired	CD105	3	3-4	aphA/blaTem/tet(A)	RP4	3	3	none		0	0	none					RP4	conjugative	conjugative	3	1	AMP, KAN, TET	3	60.1	0	none	IncP1	IncP	60.1
Dahberg and Chao_2003	24	Davis minimal medium	1100	evolved	Wr	0.286	1.286	0.021	15	0.0813327	isogenic	isogenic without plasmid	J53	acquired	CD111	5	5+	blaTEM-1 / sul1/ qacEdelta1/ aadA1 / catA		5	4	none		0	0	none					R1	conjugative	conjugative		1	CMR, MR, APR, SMR/SuR	5	100	1	blaTEM	IncF1	IncF	100
Dahberg and Chao_2003	24	Davis minimal medium	1100	evolved	Wr	0.303	1.303	0.016	15	0.0619677	isogenic	isogenic without plasmid	J53	acquired	CD112	5	5+	blaTEM-1 / sul1/ qacEdelta1/ aadA1 / catA		5	4	none		0	0	none					R1	conjugative	conjugative		1	CMR, MR, APR, SMR/SuR	5	100	1	blaTEM	IncF1	IncF	100
Dahberg and Chao_2003	24	Davis minimal medium	1100	evolved	Wr	0.309	1.309	0.012	15	0.0464758	isogenic	isogenic without plasmid	J53	acquired	CD113	5	5+	blaTEM-1 / sul1/ qacEdelta1/ aadA1 / catA		5	4	none		0	0	none					R1	conjugative	conjugative		1	CMR, MR, APR, SMR/SuR	5	100	1	blaTEM	IncF1	IncF	100
Dahberg and Chao_2003	24	Davis minimal medium	1100	evolved	Wr	0.26	1.26	0.016	18	0.0678823	isogenic	isogenic without plasmid	J53	acquired	CD114	3	3-4	aphA/blaTem/tet(A)	RP4	3	3	none		0	0	none					RP4	conjugative	conjugative	3	1	AMP, KAN, TET	3	60.1	1	blaTEM	IncP1	IncP	60.1
Dahberg and Chao_2003	24	Davis minimal medium	1100	evolved	Wr	0.167	1.167	0.02	17	0.0824621	isogenic	isogenic without plasmid	J53	acquired	CD115	3	3-4	aphA/blaTem/tet(A)	RP4	3	3	none		0	0	none					RP4	conjugative	conjugative	3	1	AMP, KAN, TET	3	60.1	1	blaTEM	IncP1	IncP	60.1
Dahberg and Chao_2003	24	Davis minimal medium	1100	evolved	Wr	0.349	1.349	0.019	18	0.0806102	isogenic	isogenic without plasmid	J53	acquired	CD116	3	3-4	aphA/blaTem/tet(A)	RP4	3	3	none		0	0	none					RP4	conjugative	conjugative	3	1	AMP, KAN, TET	3	60.1	1	blaTEM	IncP1	IncP	60.1
Dahberg and Chao_2003	24	Davis minimal medium	1100	evolved	Wr	0.236	1.236	0.011	15	0.0426028	isogenic	isogenic without plasmid	J53	acquired	CD117	3	3-4	aphA/blaTem/tet(A)	RP4	3	3	none		0	0	none					RP4	conjugative	conjugative	3	1	AMP, KAN, TET	3	60.1	1	blaTEM	IncP1	IncP	60.1
Dahberg and Chao_2003	24	Davis minimal medium	1100	evolved	Wr	0.286	1.286	0.02	13	0.072111	isogenic	isogenic without plasmid	J53	acquired	CD125	5	5+	blaTEM-1 / sul1/ qacEdelta1/ aadA1 / catA		5	4	none		0	0	none					R1	conjugative	conjugative		1	CMR, MR, APR, SMR/SuR	5	100	1	blaTEM	IncF1	IncF	100
Dahberg and Chao_2003	24	Davis minimal medium	1100	evolved	Wr	0.281	1.281	0.02	13	0.072111	isogenic	isogenic without plasmid	J53	acquired	CD126	5	5+	blaTEM-1 / sul1/ qacEdelta1/ aadA1 / catA		5	4	none		0	0	none					R1	conjugative	conjugative		1	CMR, MR, APR, SMR/SuR	5	100	1	blaTEM	IncF1	IncF	100
Dahberg and Chao_2003	24	Davis minimal medium	1100	evolved	Wr	0.302	1.302	0.035	13	0.126194	isogenic	isogenic without plasmid	J53	acquired	CD127	5	5+	blaTEM-1 / sul1/ qacEdelta1/ aadA1 / catA		5	4	none		0	0	none					R1	conjugative	conjugative		1	CMR, MR, APR, SMR/SuR	5	100	1	blaTEM	IncF1	IncF	100
Dahberg and Chao_2003	24	Davis minimal medium	1100	evolved	Wr	0.233	1.233	0.024	12	0.0831384	isogenic	isogenic without plasmid	J53	acquired	CD128	3	3-4	aphA/blaTem/tet(A)	RP4	3	3	none		0	0	none					RP4	conjugative	conjugative	3	1	AMP, KAN, TET	3	60.1	1	blaTEM	IncP1	IncP	60.1
Dahberg and Chao_2003	24	Davis minimal medium	1100	evolved	Wr	0.2	1.2	0.017	10	0.0537587	isogenic	isogenic without plasmid	J53	acquired	CD129	3	3-4	aphA/blaTem/tet(A)	RP4	3	3	none		0	0	none					RP4	conjugative	conjugative	3	1	AMP, KAN, TET	3	60.1	1	blaTEM	IncP1	IncP	60.1
Dahberg and Chao_2003	24	Davis minimal medium	1100	evolved	Wr	0.234	1.234	0.017	15	0.0658407	isogenic	isogenic without plasmid	J53	acquired	CD148	5	5+	blaTEM-1 / sul1/ qacEdelta1/ aadA1 / catA		5	4	none		0	0	none					R1	conjugative	conjugative		1	CMR, MR, APR, SMR/SuR	5	100	1	blaTEM	IncF1	IncF	100
Dahberg and Chao_2003	24	Davis minimal medium	1100	evolved	Wr	0.127	1.127	0.038	14	0.142183	isogenic	isogenic without plasmid	J53	acquired	CD149	3	3-4	aphA/blaTem/tet(A)	RP4	3	3	none		0	0	none					RP4	conjugative	conjugative	3	1	AMP, KAN, TET	3	60.1	1	blaTEM	IncP1	IncP	60.1
Dahberg and Chao_2003	24	Davis minimal medium	1100	evolved	Wr	0.019	1.019	0.021	15	0.0813327	isogenic	isogenic without plasmid	J53	acquired	CD130	5	5+	blaTEM-1 / sul1/ qacEdelta1/ aadA1 / catA		5	4	none		0	0	none					R1	conjugative	conjugative		1	CMR, MR, APR, SMR/SuR	5	100	1	blaTEM	IncF1	IncF	100
Dahberg and Chao_2003	24	Davis minimal medium	1100	evolved	Wr	-0.165	0.835	0.042	15	0.162665	isogenic	isogenic without plasmid	J53	acquired	CD131	5	5+	blaTEM-1 / sul1/ qacEdelta1/ aadA1 / catA		5	4	none		0	0	none					R1	conjugative	conjugative		1	CMR, MR, APR, SMR/SuR	5	100	1	blaTEM	IncF1	IncF	100
Dahberg and Chao_2003	24	Davis minimal medium	1100	evolved	Wr	-0.008	0.992	0.013	15	0.0503488	isogenic	isogenic without plasmid	J53	acquired	CD132	5	5+	blaTEM-1 / sul1/ qacEdelta1/ aadA1 / catA		5	4	none		0	0	none					R1	conjugative	conjugative		1	CMR, MR, APR, SMR/SuR	5	100	1	blaTEM	IncF1	IncF	100
Dahberg and Chao_2003	24	Davis minimal medium	1100	evolved	Wr	-0.016	0.984	0.015	15	0.0580948	isogenic	isogenic without plasmid	J53	acquired	CD133	3	3-4	aphA/blaTem/tet(A)	RP4	3	3	none		0	0	none					RP4	conjugative	conjugative	3	1	AMP, KAN, TET	3	60.1	1	blaTEM	IncP1	IncP	60.1
Dahberg and Chao_2003	24	Davis minimal medium	1100	evolved	Wr	-0.046	0.954	0.017	15	0.0658407	isogenic	isogenic without plasmid	J53	acquired	CD134	3	3-4	aphA/blaTem/tet(A)	RP4	3	3	none		0	0	none					RP4	conjugative	conjugative	3	1	AMP, KAN, TET	3	60.1	1	blaTEM	IncP1	IncP	60.1
Dahberg and Chao_2003	24	Davis minimal medium	1100	evolved	Wr	-0.018	0.982	0.028	14	0.104766	isogenic	isogenic without plasmid	J53	acquired	CD135	3	3-4	aphA/blaTem/tet(A)	RP4	3	3	none		0	0	none					RP4	conjugative	conjugative	3	1	AMP, KAN, TET	3	60.1	1	blaTEM	IncP1	IncP	60.1
Dimitriu et al_2019	24	LB		unevolved	Wr	-0.014481	0.985519	0.00903755	66	0.0734214	isogenic	isogenic without plasmid	K12 MG1655	acquired		1	1	blaCTX-M-14		1	1	none				NA					pCTX-M	conjugative	conjugative	1	1		1		1	blaCTX-M-14	IncI1	IncI
Dimitriu et al_2019	24	LB		unevolved	Wr	-0.124497	0.875503	0.0329902	93	0.318145	isogenic	isogenic without plasmid	K12 MG1655	acquired		1	1	blaCTX-M-14		1	1	plasmid_genes	trbA	1		NA					pCTX-M-trbA	non-mobilizable	non-conjugative	1	1		1		1	blaCTX-M-14	IncI1	IncI
Durao et al_2015	24	TA agar		unevolved	Wt	-0.273	0.727	0.0222143	4	0.0444286	ancestral	ancestral without mutation	K12 MG1655	mutation	K88E	1	1	rpsL	K88E	1	1	none		0	0	none
Durao et al_2015	24	TA agar		unevolved	Wt	-0.245	0.755	0.0097449	4	0.0194898	ancestral	ancestral without mutation	K12 MG1655	mutation	K43N	1	1	rpsL	K43N	1	1	none		0	0	none
Durao et al_2015	24	TA agar		unevolved	Wt	-0.22	0.78	0.0140817	4	0.0281633	ancestral	ancestral without mutation	K12 MG1655	mutation	K43T	1	1	rpsL	K43T	1	1	none		0	0	none
Durao et al_2015	24	TA agar		unevolved	Wt	-0.106	0.894	0.0137143	4	0.0274286	ancestral	ancestral without mutation	K12 MG1655	mutation	K88R	1	1	rpsL	K88R	1	1	none		0	0	none
Durao et al_2015	24	TA agar		unevolved	Wt	-0.063	0.937	0.0105816	4	0.0211633	ancestral	ancestral without mutation	K12 MG1655	mutation	K43R	1	1	rpsL	K43R	1	1	none		0	0	none
Durao et al_2015	24	TA agar		unevolved	Wt	0.048	1.048	0.0163061	4	0.0326122	ancestral	ancestral without mutation	K12 MG1655	mutation	D516V	1	1	rpoB	D516V	3	3	none		0	0	none
Durao et al_2015	24	TA agar		unevolved	Wt	0.088	1.088	0.0054898	4	0.0109796	ancestral	ancestral without mutation	K12 MG1655	mutation	D516N	1	1	rpoB	D516N	3	3	none		0	0	none
Durao et al_2015	24	TA agar		unevolved	Wt	0.094	1.094	0.00708165	4	0.0141633	ancestral	ancestral without mutation	K12 MG1655	mutation	H256N	1	1	rpoB	H256N	3	3	none		0	0	none
Durao et al_2015	24	TA agar		unevolved	Wt	0.123	1.123	0.0032959	4	0.0065918	ancestral	ancestral without mutation	K12 MG1655	mutation	H526Y	1	1	rpoB	H526Y	3	3	none		0	0	none
Durao et al_2015	24	TA agar		unevolved	Wt	0.101	1.101	0.00664285	4	0.0132857	ancestral	ancestral without mutation	K12 MG1655	mutation	K88E + D516V	2	2	rpsL/rpoB	K88E/D516V	4	4	none		0	0	none	0.339		chr	positive
Durao et al_2015	24	TA agar		unevolved	Wt	-0.197	0.803	0.0163571	4	0.0327143	ancestral	ancestral without mutation	K12 MG1655	mutation	K43N + D516V	2	2	rpsL/rpoB	K43N/D516V	4	4	none		0	0	none	0.011		chr	positive
Durao et al_2015	24	TA agar		unevolved	Wt	-0.06	0.94	0.0136735	4	0.0273469	ancestral	ancestral without mutation	K12 MG1655	mutation	K43T + D516V	2	2	rpsL/rpoB	K43T/D516V	4	4	none		0	0	none	0.123		chr	positive
Durao et al_2015	24	TA agar		unevolved	Wt	0.022	1.022	0.0155306	4	0.0310612	ancestral	ancestral without mutation	K12 MG1655	mutation	K88R + D516V	2	2	rpsL/rpoB	K88R/D516V	4	4	none		0	0	none	0.085		chr	positive
Durao et al_2015	24	TA agar		unevolved	Wt	0.093	1.093	0.0320715	4	0.0641429	ancestral	ancestral without mutation	K12 MG1655	mutation	K43R + D516V	2	2	rpsL/rpoB	K43R/D516V	4	4	none		0	0	none	0.111		chr	positive
Durao et al_2015	24	TA agar		unevolved	Wt	0.066	1.066	0.0118979	4	0.0237959	ancestral	ancestral without mutation	K12 MG1655	mutation	K88E + D516N	2	2	rpsL/rpoB	K88E/D516N	4	4	none		0	0	none	0.275		chr	positive
Durao et al_2015	24	TA agar		unevolved	Wt	-0.035	0.965	0.0256632	4	0.0513265	ancestral	ancestral without mutation	K12 MG1655	mutation	K43N + D516N	2	2	rpsL/rpoB	K43N/D516N	4	4	none		0	0	none	0.114		chr	positive
Durao et al_2015	24	TA agar		unevolved	Wt	-0.053	0.947	0.00864285	4	0.0172857	ancestral	ancestral without mutation	K12 MG1655	mutation	K43T + D516N	2	2	rpsL/rpoB	K43T/D516N	4	4	none		0	0	none	0.098		chr	positive
Durao et al_2015	24	TA agar		unevolved	Wt	0.124	1.124	0.0150408	4	0.0300816	ancestral	ancestral without mutation	K12 MG1655	mutation	K88R + D516N	2	2	rpsL/rpoB	K88R/D516N	4	4	none		0	0	none	0.151		chr	positive
Durao et al_2015	24	TA agar		unevolved	Wt	0.148	1.148	0.0214082	4	0.0428163	ancestral	ancestral without mutation	K12 MG1655	mutation	K43R + D516N	2	2	rpsL/rpoB	K43R/D516N	4	4	none		0	0	none	0.129		chr	positive
Durao et al_2015	24	TA agar		unevolved	Wt	0.061	1.061	0.0098061	4	0.0196122	ancestral	ancestral without mutation	K12 MG1655	mutation	K88E + H526N	2	2	rpsL/rpoB	K88E/H526N	4	4	none		0	0	none	0.266		chr	positive
Durao et al_2015	24	TA agar		unevolved	Wt	0.0347143	1.03471	0.0505	4	0.101	ancestral	ancestral without mutation	K12 MG1655	mutation	K43N + H526N	2	2	rpsL/rpoB	K43N/H526N	4	4	none		0	0	none	0.275		chr	positive
Durao et al_2015	24	TA agar		unevolved	Wt	0.065	1.065	0.00933675	4	0.0186735	ancestral	ancestral without mutation	K12 MG1655	mutation	K43T + H526N	2	2	rpsL/rpoB	K43T/H526N	4	4	none		0	0	none	0.212		chr	positive
Durao et al_2015	24	TA agar		unevolved	Wt	0.091	1.091	0.0162347	4	0.0324694	ancestral	ancestral without mutation	K12 MG1655	mutation	K88R +H526N	2	2	rpsL/rpoB	K88R/H526N	4	4	none		0	0	none	0.113		chr	positive
Durao et al_2015	24	TA agar		unevolved	Wt	0.104	1.104	0.0158571	4	0.0317143	ancestral	ancestral without mutation	K12 MG1655	mutation	K43R +H526N	2	2	rpsL/rpoB	K43R/H526N	4	4	none		0	0	none	0.079		chr	positive
Durao et al_2015	24	TA agar		unevolved	Wt	-0.006	0.994	0.00963265	4	0.0192653	ancestral	ancestral without mutation	K12 MG1655	mutation	K88E + H526Y	2	2	rpsL/rpoB	K88E/H526Y	4	4	none		0	0	none	0.178		chr	positive
Durao et al_2015	24	TA agar		unevolved	Wt	-0.011	0.989	0.0136632	4	0.0273265	ancestral	ancestral without mutation	K12 MG1655	mutation	K43N + H526Y	2	2	rpsL/rpoB	K43N/H526Y	4	4	none		0	0	none	0.141		chr	positive
Durao et al_2015	24	TA agar		unevolved	Wt	0.093	1.093	0.00911225	4	0.0182245	ancestral	ancestral without mutation	K12 MG1655	mutation	K43T + H526Y	2	2	rpsL/rpoB	K43T/H526Y	4	4	none		0	0	none	0.217		chr	positive
Durao et al_2015	24	TA agar		unevolved	Wt	0.213	1.213	0.0103368	4	0.0206735	ancestral	ancestral without mutation	K12 MG1655	mutation	K88R + H526Y	2	2	rpsL/rpoB	K88R/H526Y	4	4	none		0	0	none	0.209		chr	positive
Durao et al_2015	24	TA agar		unevolved	Wt	0.194	1.194	0.00912245	4	0.0182449	ancestral	ancestral without mutation	K12 MG1655	mutation	K43R + H526Y	2	2	rpsL/rpoB	K43R/H526Y	4	4	none		0	0	none	0.142		chr	positive
Durao et al_2015	24	LB		unevolved	Wt	-0.239	0.761	0.0028866	4	0.0057732	ancestral	ancestral without mutation	K12 MG1655	mutation	K88E	1	1	rpsL	K88E	1	1	none		0	0	none
Durao et al_2015	24	LB		unevolved	Wt	-0.144	0.856	0.0001	4	0.0001	ancestral	ancestral without mutation	K12 MG1655	mutation	K43N	1	1	rpsL	K43N	1	1	none		0	0	none
Durao et al_2015	24	LB		unevolved	Wt	-0.098	0.902	0.0090639	4	0.0181278	ancestral	ancestral without mutation	K12 MG1655	mutation	K43T	1	1	rpsL	K43T	1	1	none		0	0	none
Durao et al_2015	24	LB		unevolved	Wt	-0.025	0.975	0.00291535	4	0.0058307	ancestral	ancestral without mutation	K12 MG1655	mutation	K88R	1	1	rpsL	K88R	1	1	none		0	0	none
Durao et al_2015	24	LB		unevolved	Wt	0.031	1.031	0.0068642	4	0.0137284	ancestral	ancestral without mutation	K12 MG1655	mutation	K43R	1	1	rpsL	K43R	1	1	none		0	0	none
Durao et al_2015	24	LB		unevolved	Wt	-0.024	0.976	0.00241535	4	0.0048307	ancestral	ancestral without mutation	K12 MG1655	mutation	D516V	1	1	rpoB	D516V	3	3	none		0	0	none
Durao et al_2015	24	LB		unevolved	Wt	-0.005	0.995	0.0056949	4	0.0113898	ancestral	ancestral without mutation	K12 MG1655	mutation	D516N	1	1	rpoB	D516N	3	3	none		0	0	none
Durao et al_2015	24	LB		unevolved	Wt	0.022	1.022	0.00177955	4	0.0035591	ancestral	ancestral without mutation	K12 MG1655	mutation	H256N	1	1	rpoB	H256N	3	3	none		0	0	none
Durao et al_2015	24	LB		unevolved	Wt	-0.067	0.933	0.004746	4	0.009492	ancestral	ancestral without mutation	K12 MG1655	mutation	H526Y	1	1	rpoB	H526Y	3	3	none		0	0	none
Durao et al_2015	24	LB		unevolved	Wt	-0.134	0.866	0.0126869	4	0.0253738	ancestral	ancestral without mutation	K12 MG1655	mutation	K88E + D516V	2	2	rpsL/rpoB	K88E/D516V	4	4	none		0	0	none	0.085		chr	positive
Durao et al_2015	24	LB		unevolved	Wt	-0.155	0.845	0.005615	4	0.01123	ancestral	ancestral without mutation	K12 MG1655	mutation	K43N + D516V	2	2	rpsL/rpoB	K43N/D516V	4	4	none		0	0	none	0.041		chr	positive
Durao et al_2015	24	LB		unevolved	Wt	-0.107	0.893	0.0023818	4	0.0047636	ancestral	ancestral without mutation	K12 MG1655	mutation	K43T + D516V	2	2	rpsL/rpoB	K43T/D516V	4	4	none		0	0	none	0.044		chr	positive
Durao et al_2015	24	LB		unevolved	Wt	0.003	1.003	0.0016949	4	0.0033898	ancestral	ancestral without mutation	K12 MG1655	mutation	K88R + D516V	2	2	rpsL/rpoB	K88R/D516V	4	4	none		0	0	none	0.087		chr	positive
Durao et al_2015	24	LB		unevolved	Wt	-0.009	0.991	0.0045	4	0.009	ancestral	ancestral without mutation	K12 MG1655	mutation	K43R + D516V	2	2	rpsL/rpoB	K43R/D516V	4	4	none		0	0	none	0.02		chr	positive
Durao et al_2015	24	LB		unevolved	Wt	-0.204	0.796	0.00615335	4	0.0123067	ancestral	ancestral without mutation	K12 MG1655	mutation	K88E + D516N	2	2	rpsL/rpoB	K88E/D516N	4	4	none		0	0	none	0.068		chr	positive
Durao et al_2015	24	LB		unevolved	Wt	-0.282	0.718	0.00521725	4	0.0104345	ancestral	ancestral without mutation	K12 MG1655	mutation	K43N + D516N	2	2	rpsL/rpoB	K43N/D516N	4	4	none		0	0	none	-0.108		chr	negative
Durao et al_2015	24	LB		unevolved	Wt	-0.148	0.852	0.0101023	4	0.0202045	ancestral	ancestral without mutation	K12 MG1655	mutation	K43T + D516N	2	2	rpsL/rpoB	K43T/D516N	4	4	none		0	0	none	-0.016		chr	negative
Durao et al_2015	24	LB		unevolved	Wt	-0.097	0.903	0.0021741	4	0.0043482	ancestral	ancestral without mutation	K12 MG1655	mutation	K88R + D516N	2	2	rpsL/rpoB	K88R/D516N	4	4	none		0	0	none	-0.036		chr	negative
Durao et al_2015	24	LB		unevolved	Wt	-0.004	0.996	0.0001	4	0.0001	ancestral	ancestral without mutation	K12 MG1655	mutation	K43R + D516N	2	2	rpsL/rpoB	K43R/D516N	4	4	none		0	0	none	0.005		chr	null
Durao et al_2015	24	LB		unevolved	Wt	-0.223	0.777	0.0188483	4	0.0376965	ancestral	ancestral without mutation	K12 MG1655	mutation	K88E + H526N	2	2	rpsL/rpoB	K88E/H526N	4	4	none		0	0	none	0.027		chr	positive
Durao et al_2015	24	LB		unevolved	Wt	-0.181	0.819	0.00583545	4	0.0116709	ancestral	ancestral without mutation	K12 MG1655	mutation	K43N + H526N	2	2	rpsL/rpoB	K43N/H526N	4	4	none		0	0	none	-0.027		chr	negative
Durao et al_2015	24	LB		unevolved	Wt	-0.11	0.89	0.00228435	4	0.0045687	ancestral	ancestral without mutation	K12 MG1655	mutation	K43T + H526N	2	2	rpsL/rpoB	K43T/H526N	4	4	none		0	0	none	-0.001		chr	null
Durao et al_2015	24	LB		unevolved	Wt	-0.023	0.977	0.00191535	4	0.0038307	ancestral	ancestral without mutation	K12 MG1655	mutation	K88R +H526N	2	2	rpsL/rpoB	K88R/H526N	4	4	none		0	0	none	0.014		chr	positive
Durao et al_2015	24	LB		unevolved	Wt	0.025	1.025	0.0001	4	0.0001	ancestral	ancestral without mutation	K12 MG1655	mutation	K43R +H526N	2	2	rpsL/rpoB	K43R/H526N	4	4	none		0	0	none	0.004		chr	null
Durao et al_2015	24	LB		unevolved	Wt	-0.331	0.669	0.0057556	4	0.0115112	ancestral	ancestral without mutation	K12 MG1655	mutation	K88E + H526Y	2	2	rpsL/rpoB	K88E/H526Y	4	4	none		0	0	none	-0.016		chr	negative
Durao et al_2015	24	LB		unevolved	Wt	-0.094	0.906	0.0118563	4	0.0237125	ancestral	ancestral without mutation	K12 MG1655	mutation	K43N + H526Y	2	2	rpsL/rpoB	K43N/H526Y	4	4	none		0	0	none	0.141		chr	positive
Durao et al_2015	24	LB		unevolved	Wt	-0.273	0.727	0.0246789	4	0.0493578	ancestral	ancestral without mutation	K12 MG1655	mutation	K43T + H526Y	2	2	rpsL/rpoB	K43T/H526Y	4	4	none		0	0	none	-0.089		chr	negative
Durao et al_2015	24	LB		unevolved	Wt	-0.194	0.806	0.0059457	4	0.0118914	ancestral	ancestral without mutation	K12 MG1655	mutation	K88R + H526Y	2	2	rpsL/rpoB	K88R/H526Y	4	4	none		0	0	none	-0.075		chr	negative
Durao et al_2015	24	LB		unevolved	Wt	-0.087	0.913	0.0001	4	0.0001	ancestral	ancestral without mutation	K12 MG1655	mutation	K43R + H526Y	2	2	rpsL/rpoB	K43R/H526Y	4	4	none		0	0	none	-0.016		chr	negative
Enne et al_2004	24	LB		unevolved	Ws	0.043	1.043	0.00775672	6	0.019	clinical	isogenic without plasmid	JM109	acquired	p9123	3	3-4	sul2/strA/strB	p9123	3	3	none				NA					p9123	non-conjugative	non-conjugative	3	1	SUL, STR	2	6.2	0	none	IncQ	IncQ	6.2
Enne et al_2004	24	LB		unevolved	Ws	0.041	1.041	0.011431	6	0.028	JM109	isogenic without plasmid	JM109	acquired	p9123	3	3-4	sul2/strA/strB	p9123	3	3	none				NA					p9123	non-conjugative	non-conjugative	3	1	SUL, STR	2	6.2	0	none	IncQ	IncQ	6.2
Enne et al_2004	24	LB		unevolved	Ws	-0.182	0.818	0.0628702	6	0.154	clinical	isogenic without plasmid	JM109	acquired	p9938	2	2	sul2/drfA	p9938	1	1	none				NA					p9938	non-conjugative	non-conjugative	2	1	SUL, TMP	2	6.7	0	none	IncQ	IncQ	6.7
Enne et al_2004	24	LB		unevolved	Ws	-0.09	0.91	0.00612372	6	0.015	JM109	isogenic without plasmid	JM109	acquired	p9938	2	2	sul2/drfA	p9938	1	1	none				NA					p9938	non-conjugative	non-conjugative	2	1	SUL, TMP	2	6.7	0	none	IncQ	IncQ	6.7
Enne et al_2004	24	LB		unevolved	Ws	-0.047	0.953	0.0126557	6	0.031	JM109	isogenic without plasmid	JM109	acquired	p9118	NA	NA	p9118	p9118	3	3	none				NA					p9118	conjugative	conjugative		1	SUL, AMP, STR	3	143
Enne et al_2005	24	LB	200	evolved	Ws	-0.03	0.97	0.0001	6	0.0001	isogenic	isogenic without plasmid	porcine origin	acquired + mutation	345-2RifA	9	5+	rpoB/ rpsL/ blaOXA-2/ sul1/ aadA1/ dhfr1/ sat1/ tet(A)/ tetR	D516Y/K42R/pR46	8	8	none				NA					R46	conjugative	conjugative	7	1	AMP, TET, SUL, STR, B-lactams	5	50	1	blaOXA-2	IncN	IncN	50
Enne et al_2005	24	LB	200	evolved	Ws	0	1	0.0001	6	0.0001	isogenic	isogenic without plasmid	porcine origin	acquired + mutation	345-2RifB	9	5+	rpoB/ rpsL/ blaOXA-2/ sul1/ aadA1/ dhfr1/ sat1/ tet(A)/ tetR	H526Y/K42R/pR46	8	8	none				NA					R46	conjugative	conjugative	7	1	AMP, TET, SUL, STR, B-lactams	5	50	1	blaOXA-2	IncN	IncN	50
Enne et al_2005	24	LB	200	evolved	Ws	-0.15	0.85	0.0001	6	0.0001	isogenic	isogenic without plasmid	porcine origin	acquired + mutation	345-2RifE	9	5+	rpoB/ rpsL/ blaOXA-2/ sul1/ aadA1/ dhfr1/ sat1/ tet(A)/ tetR	V146F/K42R/pR46	8	8	none				NA					R46	conjugative	conjugative	7	1	AMP, TET, SUL, STR, B-lactams	5	50	1	blaOXA-2	IncN	IncN	50
Enne et al_2005	24	LB	200	evolved	Ws	-0.13	0.87	0.0001	6	0.0001	isogenic	isogenic without plasmid	porcine origin	acquired + mutation	345-8RifA	9	5+	rpoB/ rpsL/ blaOXA-2/ sul1/ aadA1/ dhfr1/ sat1/ tet(A)/ tetR	R529C/K42R/pR46	8	8	none				NA					R46	conjugative	conjugative	7	1	AMP, TET, SUL, STR, B-lactams	5	50	1	blaOXA-2	IncN	IncN	50
Enne et al_2005	24	LB	200	evolved	Ws	0.06	1.06	0.0001	6	0.0001	isogenic	isogenic without plasmid	porcine origin	acquired + mutation	345-8RifB	9	5+	rpoB/ rpsL/ blaOXA-2/ sul1/ aadA1/ dhfr1/ sat1/ tet(A)/ tetR	V146F/K42R/pR46	8	8	none				NA					R46	conjugative	conjugative	7	1	AMP, TET, SUL, STR, B-lactams	5	50	1	blaOXA-2	IncN	IncN	50
Enne et al_2005	24	LB	200	evolved	Ws	0.03	1.03	0.0001	6	0.0001	isogenic	isogenic without plasmid	porcine origin	acquired + mutation	345-8RifC	9	5+	rpoB/ rpsL/ blaOXA-2/ sul1/ aadA1/ dhfr1/ sat1/ tet(A)/ tetR	H526Y/K42R/pR46	8	8	none				NA					R46	conjugative	conjugative	7	1	AMP, TET, SUL, STR, B-lactams	5	50	1	blaOXA-2	IncN	IncN	50
Enne et al_2005	24	LB	200	evolved	Ws	-0.1	0.9	0.0001	6	0.0001	isogenic	isogenic without plasmid	porcine origin	acquired + mutation	345-9RifA	9	5+	rpoB/ rpsL/ blaOXA-2/ sul1/ aadA1/ dhfr1/ sat1/ tet(A)/ tetR	D516G/K42R/pR46	8	8	none				NA					R46	conjugative	conjugative	7	1	AMP, TET, SUL, STR, B-lactams	5	50	1	blaOXA-2	IncN	IncN	50
Enne et al_2005	24	LB	200	evolved	Ws	-0.05	0.95	0.0001	6	0.0001	isogenic	isogenic without plasmid	porcine origin	acquired + mutation	345-9RifB	9	5+	rpoB/ rpsL/ blaOXA-2/ sul1/ aadA1/ dhfr1/ sat1/ tet(A)/ tetR	S531F/K42R/pR46	8	8	none				NA					R46	conjugative	conjugative	7	1	AMP, TET, SUL, STR, B-lactams	5	50	1	blaOXA-2	IncN	IncN	50
Enne et al_2005	24	LB	200	evolved	Ws	-0.01	0.99	0.0001	6	0.0001	isogenic	isogenic without plasmid	porcine origin	acquired + mutation	345-9RifC	9	5+	rpoB/ rpsL/ blaOXA-2/ sul1/ aadA1/ dhfr1/ sat1/ tet(A)/ tetR	S531Y/K42R/pR46	8	8	none				NA					R46	conjugative	conjugative	7	1	AMP, TET, SUL, STR, B-lactams	5	50	1	blaOXA-2	IncN	IncN	50
Enne et al_2006	24	DM	200	evolved	Ws	0.026	1.026	0.00489898	6	0.012	isogenic	isogenic without plasmid	porcine origin	acquired + mutation	345-2-RifC	8	5+	rpsL/ blaOXA-2/ sul1/ aadA1/ dhfr1/ sat1/ tet(A)/ tetR	K42R/pR46	6	6	none				NA					R46	conjugative	conjugative	7	1	AMP, TET, SUL, STR, B-lactams	5	50	1	blaOXA-2	IncN	IncN	50
Enne et al_2006	24	DM	200	evolved	Ws	0.028	1.028	0.00367423	6	0.009	isogenic	isogenic without plasmid	evolved strains	acquired + mutation	345-2-RifC	8	5+	rpsL/ blaOXA-2/ sul1/ aadA1/ dhfr1/ sat1/ tet(A)/ tetR	K42R/pR46	6	6	none				NA					R46	conjugative	conjugative	7	1	AMP, TET, SUL, STR, B-lactams	5	50	1	blaOXA-2	IncN	IncN	50
Gulberg et al_2014	24	LB	10	unevolved	Ws	-0.0388	0.9612	0.00268506	51	0.0077025	ancestral	anestral without plasmid	MG1655	acquired	DA25916	13	5+	blaCTX-M-15/ blaTEM-1/ blaOXA-1/ aac-(6')-1b-cr/ aadA2/ tet(A)/ tetR/ dhfrXII/ sul1/ qacEdelta1/ mph(A)/ mrX /mphR(A)	pUUH292.2	7	6	none		0	0	none					pUUH292.2	conjugative	conjugative		1			220	3	blaCTX-M-15/ blaTEM-1/ blaOXA-1
Hall_2013	24	LB		unevolved	Wt	-0.104084	0.895916	0.0512	3	0.088681	ancestral	ancestral without mutation	K12 MG1655	mutation	D516G	1	1	rpoB	D516G	3	3	none		0	0	none
Hall_2013	24	LB		unevolved	Wt	-0.0272842	0.972716	0.0768	4	0.1536	ancestral	ancestral without mutation	K12 MG1655	mutation	I572L	1	1	rpoB	I572L	3	3	none		0	0	none
Hall_2013	24	LB		unevolved	Wt	0.0313263	1.03133	0.0363789	5	0.0813458	ancestral	ancestral without mutation	K12 MG1655	mutation	I572S	1	1	rpoB	I572S	3	3	none		0	0	none
Hall_2013	24	LB		unevolved	Wt	-0.0252632	0.974737	0.0343579	6	0.0841593	ancestral	ancestral without mutation	K12 MG1655	mutation	I572T	1	1	rpoB	I572T	3	3	none		0	0	none
Hall_2013	24	LB		unevolved	Wt	-0.0643368	0.935663	0.0107789	7	0.0285184	ancestral	ancestral without mutation	K12 MG1655	mutation	L11P	1	1	rpoB	L11P	3	3	none		0	0	none
Hall_2013	24	LB		unevolved	Wt	-0.032	0.968	0.0296421	8	0.0838405	ancestral	ancestral without mutation	K12 MG1655	mutation	L511R	1	1	rpoB	L511R	3	3	none		0	0	none
Hall_2013	24	LB		unevolved	Wt	-0.0690526	0.930947	0.0451368	9	0.135411	ancestral	ancestral without mutation	K12 MG1655	mutation	S509R	1	1	rpoB	S509R	3	3	none		0	0	none
Hall_2013	24	LB		unevolved	Wt	-0.0778105	0.922189	0.0154947	10	0.0489987	ancestral	ancestral without mutation	K12 MG1655	mutation	S512F	1	1	rpoB	S512F	3	3	none		0	0	none
Hall_2013	24	LB		unevolved	Wt	-0.0286316	0.971368	0.0491789	11	0.163108	ancestral	ancestral without mutation	K12 MG1655	mutation	S512P	1	1	rpoB	S512P	3	3	none		0	0	none
Hall_2013	24	LB	200	evolved	Wt	0.0993684	1.09937	0.00606316	12	0.0210034	ancestral	ancestral without mutation	evolved strains	mutation	D516G	1	1	rpoB	D516G	3	3	none		0	0	none
Hall_2013	24	LB	200	evolved	Wt	0.0576	1.0576	0.0161684	13	0.0582961	ancestral	evolved/ancestral	evolved strains	mutation	I572L	1	1	rpoB	I572L	3	3	none		0	0	none
Hall_2013	24	LB	200	evolved	Wt	0.0919579	1.09196	0.0215579	14	0.0806623	ancestral	evolved/ancestral	evolved strains	mutation	I572S	1	1	rpoB	I572S	3	3	none		0	0	none
Hall_2013	24	LB	200	evolved	Wt	0.0993684	1.09937	0.00471579	15	0.0182642	ancestral	evolved/ancestral	evolved strains	mutation	I572T	1	1	rpoB	I572T	3	3	none		0	0	none
Hall_2013	24	LB	200	evolved	Wt	0.0798316	1.07983	0.0101053	16	0.040421	ancestral	evolved/ancestral	evolved strains	mutation	L11P	1	1	rpoB	L11P	3	3	none		0	0	none
Hall_2013	24	LB	200	evolved	Wt	0.104084	1.10408	0.00538947	17	0.0222214	ancestral	evolved/ancestral	evolved strains	mutation	L511R	1	1	rpoB	L511R	3	3	none		0	0	none
Hall_2013	24	LB	200	evolved	Wt	0.0791579	1.07916	0.00673685	18	0.028582	ancestral	evolved/ancestral	evolved strains	mutation	S509R	1	1	rpoB	S509R	3	3	none		0	0	none
Hall_2013	24	LB	200	evolved	Wt	0.0885895	1.08859	0.0114526	19	0.0499209	ancestral	evolved/ancestral	evolved strains	mutation	S512F	1	1	rpoB	S512F	3	3	none		0	0	none
Hall_2013	24	LB	200	evolved	Wt	0.0865684	1.08657	0.00741053	20	0.0331409	ancestral	evolved/ancestral	evolved strains	mutation	S512P	1	1	rpoB	S512P	3	3	none		0	0	none
Hellweger_2013	24	glucose-limiting medium		unevolved	Ws	-0.0717213	0.928279	0.0912863	2	0.129098	ancestral	ancestral without mutation	K12 MG1655	acquired	pBR322	1	1	tet(A)		1	1	none		0	0	none					pBR322				1	TET	1		0	none
Hellweger_2013	24	glucose-limiting medium	500	evolved	Ws	0.0881148	1.08811	0.0173879	2	0.0245902	ancestral	evolved/ancestral	K12 MG1655	acquired	trk80 pBR322	1	1	tet(A)		1	1	none		0	0	none					pBR322				1	TET	1		0	none
Hubbard et al_2019	24	LB		evolved	Wr	0.199	1.199	0.058	3	0.100459	ancestral	ancestral without mutation	10129	mutation	ISO_2	1	1	cpxA	P177L/intergenic429/intergenic439/intergenic	2	2	NA				NA
Hubbard et al_2019	24	LB		evolved	Wr	0.144	1.144	0.064	3	0.110851	ancestral	ancestral without mutation	10129	mutation	LB_2	1	1	ampC	V111D	1	1	NA				NA
Hubbard et al_2019	24	LB		evolved	Wr	0.166	1.166	0.005	3	0.00866025	ancestral	ancestral without mutation	10129	mutation	LB_5	1	1	ampC	intergenic/V111D/G387G/P368P/intergenic*3	1	1	NA				NA
Hubbard et al_2019	24	ISO		evolved	Wr	0.087	1.087	0.029	3	0.0502295	ancestral	ancestral without mutation	10129	mutation	LB_2	1	1	ampC	V111D	1	1	NA				NA
Hubbard et al_2019	24	ISO		evolved	Wr	0.201	1.201	0.01	3	0.0173205	ancestral	ancestral without mutation	10129	mutation	LB_5	1	1	ampC	intergenic/V111D/G387G/P368P/intergenic*3	1	1	NA				NA
Hubbard et al_2019	24	M9		evolved	Wr	-0.066	0.934	0.007	3	0.0121244	ancestral	ancestral without mutation	10129	mutation	LB_2	1	1	ampC	V111D	1	1	NA				NA
Hubbard et al_2019	24	M9		evolved	Wr	0.186	1.186	0.032	3	0.0554256	ancestral	ancestral without mutation	10129	mutation	LB_5	1	1	ampC	intergenic/V111D/G387G/P368P/intergenic*3	1	1	NA				NA
Hubbard et al_2019	24	LB		evolved	Wr	0.143814	1.14381	0.0634021	3	0.109816	ancestral	ancestral without mutation	10129	mutation	LB_2	1	1	ampC	V111D	1	1	NA				NA
Hubbard et al_2019	24	ISO		evolved	Wr	0.0850515	1.08505	0.0309278	3	0.0535686	ancestral	ancestral without mutation	10129	mutation	LB_2	1	1	ampC	V111D	1	1	NA				NA
Hubbard et al_2019	24	M9		evolved	Wr	-0.0634021	0.936598	0.00927835	3	0.0160706	ancestral	ancestral without mutation	10129	mutation	LB_2	1	1	ampC	V111D	1	1	NA				NA
Hubbard et al_2019	24	LB		evolved	Wr	0.165909	1.16591	0.0060606	3	0.0104973	ancestral	ancestral without mutation	10129	mutation	LB_5	1	1	ampC	intergenic/V111D/G387G/P368P/intergenic*3	1	1	NA				NA
Hubbard et al_2019	24	ISO		evolved	Wr	0.197727	1.19773	0.0128788	3	0.0223067	ancestral	ancestral without mutation	10129	mutation	LB_5	1	1	ampC	intergenic/V111D/G387G/P368P/intergenic*3	1	1	NA				NA
Hubbard et al_2019	24	M9		evolved	Wr	0.184091	1.18409	0.0325758	3	0.0564229	ancestral	ancestral without mutation	10129	mutation	LB_5	1	1	ampC	intergenic/V111D/G387G/P368P/intergenic*3	1	1	NA				NA
Hubbard_2021	24	LB		evolved	Wr	-0.348123	0.651877	0.0204778	3	0.0354686	ancestral		10129	mutation	LB_2.6	2	2	ampC/hemA	V111D/SCV_142	1	1	NA				NA
Hubbard_2021	24	ISO		evolved	Wr	-0.215017	0.784983	0.0204779	3	0.0354688	ancestral		10129	mutation	LB_2.6	2	2	ampC/hemA	V111D/SCV_142	1	1	NA				NA
Hubbard_2021	24	LB		evolved	Wr	-0.300341	0.699659	0.0204778	3	0.0354686	isogenic		10129	mutation	LB_2.6	2	2	ampC/hemA	V111D/SCV_142	1	1	NA				NA
Hubbard_2021	24	ISO		evolved	Wr	-0.259386	0.740614	0.0358362	3	0.0620701	isogenic		10129	mutation	LB_2.6	2	2	ampC/hemA	V111D/SCV_142	1	1	NA				NA
Hubbard_2021	24	LB		evolved	Wr	-0.0138889	0.986111	0.0231481	3	0.0400938	isogenic		10129	acquired + mutation	LB_2.6	NA	NA	ampC/ hemA /plasmid pHSG396	V111D/SCV_142/pHSG396	1	1	NA				NA					pHSG396				1
Humphrey_2012	24	Davis minimal medium		unevolved	Ws	-0.003	0.997	0.00367423	6	0.009	isogenic	isogenic without plasmid	porcine origin	acquired + mutation	345-2RIFC	4	3-4	rpoB/ blaTem-2/ aphA/ tet(A)	H256H	5	5	none		0	0	none					RP1			3	1	AMP, KAN, TET	3	54.202	1	blaTEM-2	IncP1	IncP
Humphrey_2012	24	Davis minimal medium		unevolved	Ws	0.008	1.008	0.00326599	6	0.008	isogenic	isogenic without plasmid	porcine origin	acquired	343-9	3	3-4	blaTem-2/ aphA/ tet(A)		3	3	none		0	0	none					RP1			3	1	AMP, KAN, TET	3	54.202	1	blaTEM-2	IncP1	IncP
Humphrey_2012	24	Davis minimal medium		unevolved	Ws	-0.091	0.909	0.0171464	6	0.042	isogenic	isogenic without plasmid	porcine origin	acquired	99-24	3	3-4	blaTem-2/ aphA/ tet(A)		3	3	none		0	0	none					RP1			3	1	AMP, KAN, TET	3	54.202	1	blaTEM-2	IncP1	IncP
Humphrey_2012	24	Davis minimal medium		unevolved	Ws	-0.097	0.903	0.00571548	6	0.014	isogenic	isogenic without plasmid	porcine origin	acquired	99-40	3	3-4	blaTem-2/ aphA/ tet(A)		3	3	none		0	0	none					RP1			3	1	AMP, KAN, TET	3	54.202	1	blaTEM-2	IncP1	IncP
Humphrey_2012	24	Davis minimal medium		unevolved	Ws	-0.058	0.942	0.00408248	6	0.01	isogenic	isogenic without plasmid	porcine origin	acquired	K12 JM109	3	3-4	blaTem-2/ aphA/ tet(A)		3	3	none				NA					RP1			3	1	AMP, KAN, TET	3	54.202	1	blaTEM-2	IncP1	IncP
Huseby et al_2017	24	LB		unevolved	Wt	0.01	1.01	0.0020829	6	0.00510204	isogenic	isogenic without mutation	MG1655	mutation	LM378	1	1	gyrA	gyrA1(S83L)	1	1	none		0	0	none
Huseby et al_2017	24	LB		unevolved	Wt	-0.01	0.99	0.0020829	6	0.00510204	isogenic	isogenic without mutation	MG1655	mutation	LM534	1	1	gyrA	gyrA2(D87N)	1	1	none		0	0	none
Huseby et al_2017	24	LB		unevolved	Wt	0	1	0.0001	6	0.0001	isogenic	isogenic without mutation	MG1655	mutation	CH6582	1	1	gyrA	D87G	1	1	none		0	0	none
Huseby et al_2017	24	LB		unevolved	Wt	-0.01	0.99	0.0020829	6	0.00510204	isogenic	isogenic without mutation	MG1655	mutation	CH6583	1	1	gyrA	D87Y	1	1	none		0	0	none
Huseby et al_2017	24	LB		unevolved	Wt	-0.01	0.99	0.0020829	6	0.00510204	isogenic	isogenic without mutation	MG1655	mutation	LM792	1	1	parC	S80I	1	1	none		0	0	none
Huseby et al_2017	24	LB		unevolved	Wt	-0.09	0.91	0.0187461	6	0.0459184	isogenic	isogenic without mutation	MG1655	mutation	LM351	1	1	acrR	ΔacrR	1	0	genes	acrR	1	648	inf_1000pb
Huseby et al_2017	24	LB		unevolved	Wt	-0.17	0.83	0.0354093	6	0.0867347	isogenic	isogenic without mutation	MG1655	mutation	LM202	1	1	marR	ΔmarR	2	2	genes	marR	1	435	inf_1000pb
Huseby et al_2017	24	LB		unevolved	Wt	-0.03	0.97	0.0062487	6	0.0153061	isogenic	isogenic without mutation	MG1655	mutation	LM625	2	2	gyrA	gyrA1(S83L)/gyrA2(D87N)	1	1	none		0	0	none
Huseby et al_2017	24	LB		unevolved	Wt	-0.02	0.98	0.0041658	6	0.0102041	isogenic	isogenic without mutation	MG1655	mutation	CH6179	2	2	gyrA/ parC	gyrA1(S83L)/S80I	1	1	none		0	0	none
Huseby et al_2017	24	LB		unevolved	Wt	-0.02	0.98	0.0041658	6	0.0102041	isogenic	isogenic without mutation	MG1655	mutation	CH6183	2	2	gyrA/ parC	gyrA1(S83L)/S80R	1	1	none		0	0	none
Huseby et al_2017	24	LB		unevolved	Wt	-0.02	0.98	0.0041658	6	0.0102041	isogenic	isogenic without mutation	MG1655	mutation	CH6516	2	2	gyrA/ parC	gyrA1(S83L)/E84K	1	1	none		0	0	none
Huseby et al_2017	24	LB		unevolved	Wt	-0.05	0.95	0.0104145	6	0.0255102	isogenic	isogenic without mutation	MG1655	mutation	LM647	2	2	gyrA/ acrR	gyrA1(S83L)/ΔacrR	2	1	genes	acrR	1	648	inf_1000pb
Huseby et al_2017	24	LB		unevolved	Wt	-0.14	0.86	0.0291606	6	0.0714286	isogenic	isogenic without mutation	MG1655	mutation	LM421	2	2	gyrA / marR	gyrA1(S83L)/ΔmarR	2	2	genes	marR	1	435	inf_1000pb
Huseby et al_2017	24	LB		unevolved	Wt	0.02	1.02	0.0041658	6	0.0102041	isogenic	isogenic without mutation	MG1655	mutation	LM1124	2	2	gyrA/ parC	gyrA2(D87N)/S80I	1	1	none		0	0	none
Huseby et al_2017	24	LB		unevolved	Wt	-0.08	0.92	0.0166632	6	0.0408163	isogenic	isogenic without mutation	MG1655	mutation	LM592	2	2	gyrA / acrR	gyrA2(D87N)/ΔacrR	2	1	genes	acrR	1	648	inf_1000pb
Huseby et al_2017	24	LB		unevolved	Wt	-0.17	0.83	0.0354093	6	0.0867347	isogenic	isogenic without mutation	MG1655	mutation	LM538	2	2	gyrA / marR	gyrA2(D87N)/ΔmarR	2	2	genes	marR	1	435	inf_1000pb
Huseby et al_2017	24	LB		unevolved	Wt	-0.18	0.82	0.0374922	6	0.0918367	isogenic	isogenic without mutation	MG1655	mutation	LM367	2	2	acrR/ marR	ΔacrR/ΔmarR	3	2	genes	acrR/ marR	2	1083	sup_1000pb
Huseby et al_2017	24	LB		unevolved	Wt	0.01	1.01	0.0020829	6	0.00510204	isogenic	isogenic without mutation	MG1655	mutation	CH5741	2	3-4	gyrA/ parC	gyrA1(S83L)/gyrA2(D87N)/S80I	1	1	none		0	0	none
Huseby et al_2017	24	LB		unevolved	Wt	0.01	1.01	0.0020829	6	0.00510204	isogenic	isogenic without mutation	MG1655	mutation	CH5734	2	3-4	gyrA/ parC	gyrA1(S83L)/D87Y/S80I	1	1	none		0	0	none
Huseby et al_2017	24	LB		unevolved	Wt	0.01	1.01	0.0020829	6	0.00510204	isogenic	isogenic without mutation	MG1655	mutation	CH5735	2	3-4	gyrA/ parC	gyrA1(S83L)/D87G/S80I	1	1	none		0	0	none
Huseby et al_2017	24	LB		unevolved	Wt	-0.07	0.93	0.0145803	6	0.0357143	isogenic	isogenic without mutation	MG1655	mutation	LM691	2	3-4	gyrA/ acrR	gyrA1(S83L)/gyrA2(D87N)/ΔacrR	2	1	genes	acrR	1	648	inf_1000pb
Huseby et al_2017	24	LB		unevolved	Wt	-0.21	0.79	0.0437409	6	0.107143	isogenic	isogenic without mutation	MG1655	mutation	LM695	2	3-4	gyrA/ marR	gyrA1(S83L)/gyrA2(D87N)/ΔmarR	2	2	genes	marR	1	435	inf_1000pb
Huseby et al_2017	24	LB		unevolved	Wt	-0.08	0.92	0.0166632	6	0.0408163	isogenic	isogenic without mutation	MG1655	mutation	LM873	3	3-4	gyrA/ parC/ acrR	gyrA1(S83L)/S80I/ΔacrR	2	1	genes	acrR	1	648	inf_1000pb
Huseby et al_2017	24	LB		unevolved	Wt	-0.14	0.86	0.0291606	6	0.0714286	isogenic	isogenic without mutation	MG1655	mutation	LM871	3	3-4	gyrA/ parC/ marR	gyrA1(S83L)/S80I/ΔmarR	2	2	genes	marR	1	435	inf_1000pb
Huseby et al_2017	24	LB		unevolved	Wt	-0.05	0.95	0.0104145	6	0.0255102	isogenic	isogenic without mutation	MG1655	mutation	LM1125	3	3-4	gyrA/ parC/ acrR	gyrA2(D87N)/S80I/ΔacrR	2	1	genes	acrR	1	648	inf_1000pb
Huseby et al_2017	24	LB		unevolved	Wt	-0.16	0.84	0.0333264	6	0.0816327	isogenic	isogenic without mutation	MG1655	mutation	LM882	3	3-4	gyrA/ parC/ marR	gyrA2(D87N)/S80I/ΔmarR	2	2	genes	marR	1	435	inf_1000pb
Huseby et al_2017	24	LB		unevolved	Wt	-0.22	0.78	0.0458238	6	0.112245	isogenic	isogenic without mutation	MG1655	mutation	LM709	3	3-4	gyrA/ acrR/ marR	gyrA1(S83L)/ΔacrR/ΔmarR	3	2	genes	acrR/ marR	2	1083	sup_1000pb
Huseby et al_2017	24	LB		unevolved	Wt	-0.4	0.6	0.083316	6	0.204082	isogenic	isogenic without mutation	MG1655	mutation	LM595	3	3-4	gyrA/ acrR/ marR	gyrA2(D87N)/ΔacrR/ΔmarR	3	2	genes	acrR/ marR	2	1083	sup_1000pb
Huseby et al_2017	24	LB		unevolved	Wt	-0.34	0.66	0.0708186	6	0.173469	isogenic	isogenic without mutation	MG1655	mutation	LM701	3	3-4	gyrA/ acrR/marR	gyrA1(S83L)/gyrA2(D87N)/ΔacrR/ΔmarR	3	2	genes	acrR/ marR	2	1083	sup_1000pb
Huseby et al_2017	24	LB		unevolved	Wt	-0.06	0.94	0.0124974	6	0.0306122	isogenic	isogenic without mutation	MG1655	mutation	LM703	3	3-4	gyrA/ acrR/parC	gyrA1(S83L)/gyrA2(D87N)/ΔacrR/S80I	2	1	genes	acrR/ marR	1	1083	sup_1000pb
Huseby et al_2017	24	LB		unevolved	Wt	-0.11	0.89	0.0229119	6	0.0561224	isogenic	isogenic without mutation	MG1655	mutation	LM707	3	3-4	gyrA/ marR/parC	gyrA1(S83L)/gyrA2(D87N)/ΔmarR/S80I	2	2	genes	acrR/ marR	1	1083	sup_1000pb
Huseby et al_2017	24	LB		unevolved	Wt	-0.29	0.71	0.0604041	6	0.147959	isogenic	isogenic without mutation	MG1655	mutation	LM875	4	3-4	gyrA/ parC/ acrR/ marR	gyrA1(S83L)/S80I/ΔacrR/ΔmarR	3	2	genes	acrR/ marR	2	1083	sup_1000pb
Huseby et al_2017	24	LB		unevolved	Wt	-0.28	0.72	0.0583212	6	0.142857	isogenic	isogenic without mutation	MG1655	mutation	LM878	4	3-4	gyrA/ parC/ acrR/ marR	gyrA2(D87N)/S80I/ΔacrR/ΔmarR	3	2	genes	acrR/ marR	2	1083	sup_1000pb
Huseby et al_2017	24	LB		unevolved	Wt	-0.32	0.68	0.0666528	6	0.163265	isogenic	isogenic without mutation	MG1655	mutation	LM705	4	3-4	gyrA/ parC/ acrR/ marR	gyrA1(S83L)/gyrA2(D87N)/S80I/ΔacrR/ΔmarR	3	2	genes	acrR/ marR	2	1083	sup_1000pb
Jordan et al_2022	72	TA agar		unevolved	Wr	0.0178315	1.01783	0.0412922	5	0.0923321	ancestral	ancestral without mutation	REL606	mutation	Ancestor-1	1	1	ftsI	ftsI	1	1	none		0	0	none
Jordan et al_2022	72	TA agar		unevolved	Wr	-0.172271	0.827729	0.0380546	5	0.0850927	ancestral	ancestral without mutation	REL606	mutation	Ancestor-2	2	2	ompR/ rpoD	ompR/ rpoD	2	2	none		0	0	none
Jordan et al_2022	72	TA agar		unevolved	Wr	-0.107908	0.892092	0.0410137	5	0.0917094	ancestral	ancestral without mutation	REL606	mutation	Ancestor-3	1	1	ompR	ompR	2	2	none		0	0	none
Jordan et al_2022	72	TA agar		evolved	Wr	-0.0067215	0.993279	0.0394062	5	0.088115	ancestral	ancestral without mutation	REL606	mutation	Ancestor-4	1	1	ompF	ompF	2	2	none		0	0	none
Jordan et al_2022	72	TA agar	50000	evolved	Wr	-0.234487	0.765513	0.0310559	5	0.0694431	ancestral	ancestral without mutation	REL11348	mutation	Ara+4-1	1	1	rpoB	rpoB	3	3	none		0	0	none
Jordan et al_2022	72	TA agar	50000	evolved	Wr	-0.00348229	0.996518	0.0395347	5	0.0884023	ancestral	ancestral without mutation	REL11348	mutation	Ara+4-2	NA	NA	NA		NA	0	none		0	0	none
Jordan et al_2022	72	TA agar	50000	evolved	Wr	-0.00348229	0.996518	0.054911	5	0.122785	ancestral	ancestral without mutation	REL11348	mutation	Ara+4-3	1	1	slyA	slyA	1	1	none		0	0	none
Jordan et al_2022	72	TA agar	50000	evolved	Wr	-0.257802	0.742198	0.0321113	5	0.071803	ancestral	ancestral without mutation	REL1137	mutation	Ara+5-1	1	1	ECB_00212/ phoE	Δ[ECB_00212]–[phoE]	1	1	genes	Δ[ECB_00212]–[phoE]	1	>1056	sup_1000pb
Jordan et al_2022	72	TA agar	50000	evolved	Wr	0.0228145	1.02281	0.0460983	5	0.103079	ancestral	ancestral without mutation	REL11367	mutation	Ara+5-2	1	1	waaC	waaC	1	1	none		0	0	none
Jordan et al_2022	72	TA agar	50000	evolved	Wr	-0.230739	0.769261	0.0339758	5	0.0759723	ancestral	ancestral without mutation	REL11367	mutation	Ara+5-3	2	2	ECB_00212/ phoE	Δ[ECB_00212]–[phoE]	1	1	genes	Δ[ECB_00212]–[phoE]	1	>1056	sup_1000pb
Jordan et al_2022	72	TA agar	50000	evolved	Wr	-0.286241	0.713759	0.0315245	5	0.070491	ancestral	ancestral without mutation	REL11339	mutation	Ara-5-1	2	2	ompR/ InsB/ gltL	ompR/ [insB-1/28]-[gltL]	2	2	none		0	0	none
Jordan et al_2022	72	TA agar	50000	evolved	Wr	-0.307979	0.692021	0.0286954	5	0.0641648	ancestral	ancestral without mutation	REL11339	mutation	Ara–5-2	1	1	ECB_00212/ phoE	Δ[ECB_00212]–[phoE]	1	1	genes	Δ[ECB_00212]–[phoE]	1	>1056	sup_1000pb
Jordan et al_2022	72	TA agar	50000	evolved	Wr	0.0549447	1.05494	0.0456423	5	0.102059	ancestral	ancestral without mutation	REL11339	mutation	Ara–5-3	1	1	marR	marR	2	2	none		0	0	none
Jordan et al_2022	72	TA agar	50000	evolved	Wr	-0.0447803	0.95522	0.0413277	5	0.0924116	ancestral	ancestral without mutation	REL11389	mutation	Ara–6-1	1	1	yeaS/ menC	[yeaS]–[menC]	1	1	none		0	0	none
Jordan et al_2022	72	TA agar	50000	evolved	Wr	0.0549447	1.05494	0.0456423	5	0.102059	ancestral	ancestral without mutation	REL11389	mutation	Ara–6-2	1	1	yfiH	ΔyfiH	1	1	genes	yfiH	1	732	inf_1000pb
Jordan et al_2022	72	TA agar	50000	evolved	Wr	0.0112253	1.01123	0.0428404	5	0.0957941	ancestral	ancestral without mutation	REL11389	mutation	Ara–6-3	1	1	yfiH	ΔyfiH	1	1	genes	yfiH	1	732	inf_1000pb
Liu et al_2021	24	LB agar		evolved	Wr	-0.122478	0.877522	0.0366799	2	0.0518732	ancestral without plasmid		EC600	acquired	EC600+pSL131_IncA/C_IncX3	13	5+	floR/ tet(A)/ strAB/ sul2/ aph(3’)-Ia/ mph(A)/ dfrA12/ aadA2/ sul1/ blaNDM-1/ blaCMY-2/ merT/ merE	IncA/C andIncX3	7	7	none		0	0	none					PMDRG14	conjugative	conjugative	11	1			218.155	2	blaNDM-1/blaCMY-2	IncA/C_IncX3	IncA/C	218.155
Liu et al_2021	48	LB agar		evolved	Wr	-0.118156	0.881844	0.0152833	2	0.0216138	ancestral without plasmid		EC601	acquired	EC600+pSL131_IncA/C_IncX3	13	5+	floR/ tet(A)/ strAB/ sul2/ aph(3’)-Ia/ mph(A)/ dfrA12/ aadA2/ sul1/ blaNDM-1/ blaCMY-2/ merT/ merE	IncA/CandIncX3	7	7	none		0	0	none					PMDRG14	conjugative	conjugative	11	1			218.155	2	blaNDM-1/blaCMY-2	IncA/C_IncX3	IncA/C	218.155
Liu et al_2021	72	LB agar		evolved	Wr	-0.170029	0.829971	0.0183399	2	0.0259366	ancestral without plasmid		EC602	acquired	EC600+pSL131_IncA/C_IncX3	13	5+	floR/ tet(A)/ strAB/ sul2/ aph(3’)-Ia/ mph(A)/ dfrA12/ aadA2/ sul1/ blaNDM-1/ blaCMY-2/ merT/ merE	IncA/C,IncX3	7	7	none		0	0	none					PMDRG14	conjugative	conjugative	11	1			218.155	2	blaNDM-1/blaCMY-2	IncA/C_IncX3	IncA/C	218.155
Macucha et al_2014	23	LB		unevolved	Wr	0.08	1.08	0.0189737	10	0.06	ancestral	ancestral without mutation	ATCC 25922	mutation	EC01	1	1	marR	delMarR	2	2	genes	marR	1	435	inf_1000pb
Macucha et al_2014	23	LB		unevolved	Wr	0.03	1.03	0.00816497	6	0.02	ancestral	ancestral without mutation	ATCC 25922	mutation	EC02	1	1	gyrA	gyrA1(S83L)	1	1	none		0	0	none
Macucha et al_2014	23	LB		unevolved	Wr	-0.01	0.99	0.0449073	6	0.11	ancestral	ancestral without mutation	ATCC 25922	mutation	EC03	2	2	gyrA / marR	gyrA1(S83L)/delMarR	2	2	genes	marR	1	435	inf_1000pb
Macucha et al_2014	23	LB		unevolved	Wr	0.2	1.2	0.0158114	10	0.05	ancestral	ancestral without mutation	ATCC 25922	mutation	EC04	2	2	gyrA/parC	gyrA1(S83L)/S80R	1	1	none		0	0	none
Macucha et al_2014	23	LB		unevolved	Wr	0.07	1.07	0.00948683	10	0.03	ancestral	ancestral without mutation	ATCC 25922	mutation	EC05	3	3-4	gyrA/parC / marR	gyrA1(S83L)/S80R/delMarR	2	2	genes	marR	1	435	inf_1000pb
Macucha et al_2014	23	LB		unevolved	Wr	0.14	1.14	0.0347851	10	0.11	ancestral	ancestral without mutation	ATCC 25922	mutation	EC06	2	2	gyrA	gyrA1(S83L)/gyrA2(D87N)	1	1	none		0	0	none
Macucha et al_2014	23	LB		unevolved	Wr	0.04	1.04	0.0126491	10	0.04	ancestral	ancestral without mutation	ATCC 25922	mutation	EC07	2	2	gyrA/ marR	gyrA1(S83L)/gyrA2(D87N)/delMarR	2	2	genes	marR	1	435	inf_1000pb
Macucha et al_2014	23	LB		unevolved	Wr	0.04	1.04	0.0204124	6	0.05	ancestral	ancestral without mutation	ATCC 25922	mutation	EC08	2	2	gyrA/ parC	gyrA1(S83L)/gyrA2(D87N)/S80R	1	1	none		0	0	none
Macucha et al_2014	23	LB		unevolved	Wr	0.02	1.02	0.0163299	6	0.04	ancestral	ancestral without mutation	ATCC 25922	mutation	EC09	3	3-4	gyrA/ parC/ marR	gyrA1(S83L)/gyrA2(D87N)/S80R/delMarR	2	2	genes	marR	1	435	inf_1000pb
Macucha et al_2014	23	LB		unevolved	Wr	-0.01	0.99	0.00408248	6	0.01	ancestral	ancestral without mutation	ATCC 25922	acquired	EC10	1	1	qnrA1	pBK-qnrA1	1	1	none		0	0	none					pBK	vector	vector	1	1			0.15	0				0.15
Macucha et al_2014	23	LB		unevolved	Wr	0.04	1.04	0.00816497	6	0.02	ancestral	ancestral without mutation	ATCC 25922	acquired	EC11	1	1	qnrB1	pBK-qnrB1	1	1	none		0	0	none					pBK	vector	vector	1	1			0.15	0				0.15
Macucha et al_2014	23	LB		unevolved	Wr	0.04	1.04	0.0122474	6	0.03	ancestral	ancestral without mutation	ATCC 25922	acquired	EC12	1	1	qnrC	pBK-qnrC	1	1	none		0	0	none					pBK	vector	vector	1	1			0.15	0				0.15
Macucha et al_2014	23	LB		unevolved	Wr	0.09	1.09	0.0126491	10	0.04	ancestral	ancestral without mutation	ATCC 25922	acquired	EC13	1	1	qnrD1	pBK-qnrD1	1	1	none		0	0	none					pBK	vector	vector	1	1			0.15	0				0.15
Macucha et al_2014	23	LB		unevolved	Wr	0.14	1.14	0.0284605	10	0.09	ancestral	ancestral without mutation	ATCC 25922	acquired	EC14	1	1	qnrS1	pBK-qnrS1	1	1	none		0	0	none					pBK	vector	vector	1	1			0.15	0				0.15
Macucha et al_2014	23	LB		unevolved	Wr	-0.08	0.92	0.0158114	10	0.05	ancestral	ancestral without mutation	ATCC 25922	acquired	EC15	1	1	qnrA1	pBK-qnrA1	1	1	genes	marR	1	435	inf_1000pb					pBK	vector	vector	1	1			0.15	0				0.15
Macucha et al_2014	23	LB		unevolved	Wr	0.15	1.15	0.0126491	10	0.04	ancestral	ancestral without mutation	ATCC 25922	acquired	EC16	1	1	qnrB1	pBK-qnrB1	1	1	genes	marR	1	435	inf_1000pb					pBK	vector	vector	1	1			0.15	0				0.15
Macucha et al_2014	23	LB		unevolved	Wr	0.11	1.11	0.0221359	10	0.07	ancestral	ancestral without mutation	ATCC 25922	acquired	EC17	1	1	qnrC	pBK-qnrC	1	1	genes	marR	1	435	inf_1000pb					pBK	vector	vector	1	1			0.15	0				0.15
Macucha et al_2014	23	LB		unevolved	Wr	0.08	1.08	0.0221359	10	0.07	ancestral	ancestral without mutation	ATCC 25922	acquired	EC18	1	1	qnrD1	pBK-qnrD1	1	1	genes	marR	1	435	inf_1000pb					pBK	vector	vector	1	1			0.15	0				0.15
Macucha et al_2014	23	LB		unevolved	Wr	0.13	1.13	0.0158114	10	0.05	ancestral	ancestral without mutation	ATCC 25922	acquired	EC19	1	1	qnrS1	pBK-qnrS1	1	1	genes	marR	1	435	inf_1000pb					pBK	vector	vector	1	1			0.15	0				0.15
Macucha et al_2014	23	LB		unevolved	Wr	0.01	1.01	0.00816497	6	0.02	ancestral	ancestral without mutation	ATCC 25922	acquired + mutation	EC20	2	2	gyrA/ qnrA1	pBK-qnrA1/S83L(gyrA1)	1	1	none		0	0	none					pBK	vector	vector	1	1			0.15	0				0.15
Macucha et al_2014	23	LB		unevolved	Wr	0.05	1.05	0.0163299	6	0.04	ancestral	ancestral without mutation	ATCC 25922	acquired + mutation	EC21	2	2	gyrA/ qnrB1	pBK-qnrB1/S83L(gyrA1)	1	1	none		0	0	none					pBK	vector	vector	1	1			0.15	0				0.15
Macucha et al_2014	23	LB		unevolved	Wr	-0.01	0.99	0.0347851	10	0.11	ancestral	ancestral without mutation	ATCC 25922	acquired + mutation	EC22	2	2	gyrA/ qnrC	pBK-qnrC/S83L(gyrA1)	1	1	none		0	0	none					pBK	vector	vector	1	1			0.15	0				0.15
Macucha et al_2014	23	LB		unevolved	Wr	0.15	1.15	0.0221359	10	0.07	ancestral	ancestral without mutation	ATCC 25922	acquired + mutation	EC23	2	2	gyrA/ qnrD1	pBK-qnrD1/S83L(gyrA1)	1	1	none		0	0	none					pBK	vector	vector	1	1			0.15	0				0.15
Macucha et al_2014	23	LB		unevolved	Wr	0.21	1.21	0.0347851	10	0.11	ancestral	ancestral without mutation	ATCC 25922	acquired + mutation	EC24	2	2	gyrA/ qnrS1	pBK-qnrS1/S83L(gyrA1)	1	1	none		0	0	none					pBK	vector	vector	1	1			0.15	0				0.15
Macucha et al_2014	23	LB		unevolved	Wr	-0.21	0.79	0.0126491	10	0.04	ancestral	ancestral without mutation	ATCC 25922	acquired + mutation	EC25	3	3-4	gyrA/ qnrA1/ marR	pBK-qnrA1/gyrA1(S83L)/delmarR	2	2	genes	marR	1	435	inf_1000pb					pBK	vector	vector	1	1			0.15	0				0.15
Macucha et al_2014	23	LB		unevolved	Wr	-0.02	0.98	0.0244949	6	0.06	ancestral	ancestral without mutation	ATCC 25922	acquired + mutation	EC26	3	3-4	gyrA/ qnrB1/ marR	pBK-qnrB1/gyrA1(S83L)/delmarR	2	2	genes	marR	1	435	inf_1000pb					pBK	vector	vector	1	1			0.15	0				0.15
Macucha et al_2014	23	LB		unevolved	Wr	-0.04	0.96	0.0163299	6	0.04	ancestral	ancestral without mutation	ATCC 25922	acquired + mutation	EC27	3	3-4	gyrA/ qnrC/ marR	pBK-qnrC/gyrA1(S83L)/delmarR	2	2	genes	marR	1	435	inf_1000pb					pBK	vector	vector	1	1			0.15	0				0.15
Macucha et al_2014	23	LB		unevolved	Wr	0.03	1.03	0.0163299	6	0.04	ancestral	ancestral without mutation	ATCC 25922	acquired + mutation	EC28	3	3-4	gyrA/ qnrD1/ marR	pBK-qnrD1/gyrA1(S83L)/delmarR	2	2	genes	marR	1	435	inf_1000pb					pBK	vector	vector	1	1			0.15	0				0.15
Macucha et al_2014	23	LB		unevolved	Wr	-0.01	0.99	0.0122474	6	0.03	ancestral	ancestral without mutation	ATCC 25922	acquired + mutation	EC29	3	3-4	gyrA/ qnrS1/ marR	pBK-qnrS1/gyrA1(S83L)/delmarR	2	2	genes	marR	1	435	inf_1000pb					pBK	vector	vector	1	1			0.15	0				0.15
Macucha et al_2014	23	LB		unevolved	Wr	-0.04	0.96	0.0122474	6	0.03	ancestral	ancestral without mutation	ATCC 25922	acquired + mutation	EC30	3	3-4	gyrA/ parC/ qnrA1	pBK-qnrA1/gyrA1(S83L)/S80R	1	1	none		0	0	none					pBK	vector	vector	1	1			0.15	0				0.15
Macucha et al_2014	23	LB		unevolved	Wr	-0.12	0.88	0.0158114	10	0.05	ancestral	ancestral without mutation	ATCC 25922	acquired + mutation	EC31	3	3-4	gyrA/ parC/ qnrB1	pBK-qnrB1/gyrA1(S83L)/S80R	1	1	none		0	0	none					pBK	vector	vector	1	1			0.15	0				0.15
Macucha et al_2014	23	LB		unevolved	Wr	-0.04	0.96	0.0252982	10	0.08	ancestral	ancestral without mutation	ATCC 25922	acquired + mutation	EC32	3	3-4	gyrA/ parC/ qnrC	pBK-qnrC/gyrA1(S83L)/S80R	1	1	none		0	0	none					pBK	vector	vector	1	1			0.15	0				0.15
Macucha et al_2014	23	LB		unevolved	Wr	-0.03	0.97	0.0122474	6	0.03	ancestral	ancestral without mutation	ATCC 25922	acquired + mutation	EC33	3	3-4	gyrA/ parC/ qnrD1	pBK-qnrD1/gyrA1(S83L)/S80R	1	1	none		0	0	none					pBK	vector	vector	1	1			0.15	0				0.15
Macucha et al_2014	23	LB		unevolved	Wr	-0.03	0.97	0.00816497	6	0.02	ancestral	ancestral without mutation	ATCC 25922	acquired + mutation	EC34	3	3-4	gyrA/ parC/ qnrS1	pBK-qnrS1/gyrA1(S83L)/S80R	1	1	none		0	0	none					pBK	vector	vector	1	1			0.15	0				0.15
Macucha et al_2014	23	LB		unevolved	Wr	-0.13	0.87	0.0252982	10	0.08	ancestral	ancestral without mutation	ATCC 25922	acquired + mutation	EC35	4	3-4	gyrA/ parC/ qnrA1/ marR	pBK-qnrA1/gyrA1(S83L)/S80R/delmarR	2	2	genes	marR	1	435	inf_1000pb					pBK	vector	vector	1	1			0.15	0				0.15
Macucha et al_2014	23	LB		unevolved	Wr	0.03	1.03	0.00816497	6	0.02	ancestral	ancestral without mutation	ATCC 25922	acquired + mutation	EC36	4	3-4	gyrA/ parC/ qnrB1/ marR	pBK-qnrB1/gyrA1(S83L)/S80R/delmarR	2	2	genes	marR	1	435	inf_1000pb					pBK	vector	vector	1	1			0.15	0				0.15
Macucha et al_2014	23	LB		unevolved	Wr	-0.02	0.98	0.00408248	6	0.01	ancestral	ancestral without mutation	ATCC 25922	acquired + mutation	EC37	4	3-4	gyrA/ parC/ qnrC/ marR	pBK-qnrC/gyrA1(S83L)/S80R/delmarR	2	2	genes	marR	1	435	inf_1000pb					pBK	vector	vector	1	1			0.15	0				0.15
Macucha et al_2014	23	LB		unevolved	Wr	0.13	1.13	0.0126491	10	0.04	ancestral	ancestral without mutation	ATCC 25922	acquired + mutation	EC38	4	3-4	gyrA/ parC/ qnrD1/ marR	pBK-qnrD1/gyrA1(S83L)/S80R/delmarR	2	2	genes	marR	1	435	inf_1000pb					pBK	vector	vector	1	1			0.15	0				0.15
Macucha et al_2014	23	LB		unevolved	Wr	0.06	1.06	0.0204124	6	0.05	ancestral	ancestral without mutation	ATCC 25922	acquired + mutation	EC39	4	3-4	gyrA/ parC/ qnrS1/ marR	pBK-qnrS1/gyrA1(S83L)/S80R/delmarR	2	2	genes	marR	1	435	inf_1000pb					pBK	vector	vector	1	1			0.15	0				0.15
Macucha et al_2014	23	LB		unevolved	Wr	-0.16	0.84	0.0316228	10	0.1	ancestral	ancestral without mutation	ATCC 25922	acquired + mutation	EC40	2	2	gyrA/ qnrA1	gyrA1(S83L)/gyrA2(D87N)/pBK-qnrA1	1	1	none		0	0	none					pBK	vector	vector	1	1			0.15	0				0.15
Macucha et al_2014	23	LB		unevolved	Wr	0.02	1.02	0.0411096	10	0.13	ancestral	ancestral without mutation	ATCC 25922	acquired + mutation	EC41	2	2	gyrA/ qnrB1	gyrA1(S83L)/gyrA2(D87N)/pBK-qnrB1	1	1	none		0	0	none					pBK	vector	vector	1	1			0.15	0				0.15
Macucha et al_2014	23	LB		unevolved	Wr	0.06	1.06	0.00816497	6	0.02	ancestral	ancestral without mutation	ATCC 25922	acquired + mutation	EC42	2	2	gyrA/ qnrC	gyrA1(S83L)/gyrA2(D87N)/pBK-qnrC	1	1	none		0	0	none					pBK	vector	vector	1	1			0.15	0				0.15
Macucha et al_2014	23	LB		unevolved	Wr	0.12	1.12	0.0126491	10	0.04	ancestral	ancestral without mutation	ATCC 25922	acquired + mutation	EC43	2	2	gyrA/ qnrD1	gyrA1(S83L)/gyrA2(D87N)/pBK-qnrD1	1	1	none		0	0	none					pBK	vector	vector	1	1			0.15	0				0.15
Macucha et al_2014	23	LB		unevolved	Wr	0.04	1.04	0.0158114	10	0.05	ancestral	ancestral without mutation	ATCC 25922	acquired + mutation	EC44	2	2	gyrA/qnrS1	gyrA1(S83L)/gyrA2(D87N)/pBK-qnrS1	1	1	none		0	0	none					pBK	vector	vector	1	1			0.15	0				0.15
Macucha et al_2014	23	LB		unevolved	Wr	-0.07	0.93	0.0122474	6	0.03	ancestral	ancestral without mutation	ATCC 25922	acquired + mutation	EC45	3	3-4	gyrA/ qnrA1/marR	gyrA1(S83L)/gyrA2(D87N)/pBK-qnrA1/delmarR	2	2	genes	marR	1	435	inf_1000pb					pBK	vector	vector	1	1			0.15	0				0.15
Macucha et al_2014	23	LB		unevolved	Wr	0.03	1.03	0.00816497	6	0.02	ancestral	ancestral without mutation	ATCC 25922	acquired + mutation	EC46	3	3-4	gyrA/ qnrB1/marR	gyrA1(S83L)/gyrA2(D87N)/pBK-qnrB1/delmarR	2	2	genes	marR	1	435	inf_1000pb					pBK	vector	vector	1	1			0.15	0				0.15
Macucha et al_2014	23	LB		unevolved	Wr	0.06	1.06	0.0316228	10	0.1	ancestral	ancestral without mutation	ATCC 25922	acquired + mutation	EC47	3	3-4	gyrA/ qnrC/marR	gyrA1(S83L)/gyrA2(D87N)/pBK-qnrC/delmarR	2	2	genes	marR	1	435	inf_1000pb					pBK	vector	vector	1	1			0.15	0				0.15
Macucha et al_2014	23	LB		unevolved	Wr	0.01	1.01	0.0158114	10	0.05	ancestral	ancestral without mutation	ATCC 25922	acquired + mutation	EC48	3	3-4	gyrA/ qnrD1/marR	gyrA1(S83L)/gyrA2(D87N)/pBK-qnrD1/delmarR	2	2	genes	marR	1	435	inf_1000pb					pBK	vector	vector	1	1			0.15	0				0.15
Macucha et al_2014	23	LB		unevolved	Wr	0.16	1.16	0.0347851	10	0.11	ancestral	ancestral without mutation	ATCC 25922	acquired + mutation	EC49	3	3-4	gyrA/ qnrS1/marR	gyrA1(S83L)/gyrA2(D87N)/pBK-qnrS1/delmarR	2	2	genes	marR	1	435	inf_1000pb					pBK	vector	vector	1	1			0.15	0				0.15
Macucha et al_2014	23	LB		unevolved	Wr	-0.15	0.85	0.0189737	10	0.06	ancestral	ancestral without mutation	ATCC 25922	acquired + mutation	EC50	3	3-4	gyrA/ parC/ qnrA1	gyrA1(S83L)/gyrA2(D87N)/S80R/pBK-qnrA1	1	1	none		0	0	none					pBK	vector	vector	1	1			0.15	0				0.15
Macucha et al_2014	23	LB		unevolved	Wr	0.08	1.08	0.0221359	10	0.07	ancestral	ancestral without mutation	ATCC 25922	acquired + mutation	EC51	3	3-4	gyrA/ parC/ qnrB1	gyrA1(S83L)/gyrA2(D87N)/S80R/pBK-qnrB1	1	1	none		0	0	none					pBK	vector	vector	1	1			0.15	0				0.15
Macucha et al_2014	23	LB		unevolved	Wr	-0.01	0.99	0.00816497	6	0.02	ancestral	ancestral without mutation	ATCC 25922	acquired + mutation	EC52	3	3-4	gyrA/ parC/ qnrC	gyrA1(S83L)/gyrA2(D87N)/S80R/pBK-qnrC	1	1	none		0	0	none					pBK	vector	vector	1	1			0.15	0				0.15
Macucha et al_2014	23	LB		unevolved	Wr	-0.02	0.98	0.0221359	10	0.07	ancestral	ancestral without mutation	ATCC 25922	acquired + mutation	EC53	3	3-4	gyrA/ parC/ qnrD1	gyrA1(S83L)/gyrA2(D87N)/S80R/pBK-qnrD1	1	1	none				NA					pBK	vector	vector	1	1			0.15	0				0.15
Macucha et al_2014	23	LB		unevolved	Wr	0.09	1.09	0.0284605	10	0.09	ancestral	ancestral without mutation	ATCC 25922	acquired + mutation	EC54	3	3-4	gyrA/ parC/ qnrS1	gyrA1(S83L)/gyrA2(D87N)/S80R/pBK-qnrS1	1	1	none		0	0	none					pBK	vector	vector	1	1			0.15	0				0.15
Macucha et al_2014	23	LB		unevolved	Wr	0.03	1.03	0.0442719	10	0.14	ancestral	ancestral without mutation	ATCC 25922	acquired + mutation	EC55	4	5+	gyrA/ parC/ qnrA1 / marR	gyrA1(S83L)/gyrA2(D87N)/S80R/pBK-qnrA1/delmarR	2	2	genes	marR	1	435	inf_1000pb					pBK	vector	vector	1	1			0.15	0				0.15
Macucha et al_2014	23	LB		unevolved	Wr	-0.14	0.86	0.0189737	10	0.06	ancestral	ancestral without mutation	ATCC 25922	acquired + mutation	EC56	4	5+	gyrA/ parC/ qnrB1 / marR	gyrA1(S83L)/gyrA2(D87N)/S80R/pBK-qnrB1/delmarR	2	2	genes	marR	1	435	inf_1000pb					pBK	vector	vector	1	1			0.15	0				0.15
Macucha et al_2014	23	LB		unevolved	Wr	0.01	1.01	0.00408248	6	0.01	ancestral	ancestral without mutation	ATCC 25922	acquired + mutation	EC57	4	5+	gyrA/parC/ qnrC / marR	gyrA1(S83L)/gyrA2(D87N)/S80R/pBK-qnrC/delmarR	2	2	genes	marR	1	435	inf_1000pb					pBK	vector	vector	1	1			0.15	0				0.15
Macucha et al_2014	23	LB		unevolved	Wr	-0.01	0.99	0.0379473	10	0.12	ancestral	ancestral without mutation	ATCC 25922	acquired + mutation	EC58	4	5+	gyrA/ parC/ qnrD1 / marR	gyrA1(S83L)/gyrA2(D87N)/S80R/pBK-qnrD1/delmarR	2	2	genes	marR	1	435	inf_1000pb					pBK	vector	vector	1	1			0.15	0				0.15
Macucha et al_2014	23	LB		unevolved	Wr	-0.13	0.87	0.0126491	10	0.04	ancestral	ancestral without mutation	ATCC 25922	acquired + mutation	EC59	4	5+	gyrA/ parC/ qnrS1 / marR	gyrA1(S83L)/gyrA2(D87N)/S80R/pBK-qnrS1/delmarR	2	2	genes	marR	1	435	inf_1000pb					pBK	vector	vector	1	1			0.15	0				0.15
Maharjan et al_2017	24	LB	15	unevolved	Wt	-0.0541096	0.94589	0.0713779	3	0.12363	ancestral	ancestral without mutation	BW2952	mutation	MC4100RifD	1	1	rpoB	I572L	3	3	none		0	0	none
Maharjan et al_2017	24	LB	15	unevolved	Wt	-0.0140411	0.985959	0.0221449	3	0.0383562	ancestral	ancestral without mutation	BW2953	mutation	MC4100RifB	1	1	rpoB	H526Y	3	3	none		0	0	none
Maharjan et al_2017	24	LB	15	unevolved	Wt	-0.00273973	0.99726	0.00731574	3	0.0126712	ancestral	ancestral without mutation	BW2954	mutation	MC4100RifA	1	1	rpoB	del(511-513)	3	3	pb	del(511-513)	1	4	small
Maharjan et al_2017	24	LB	15	unevolved	Wt	-0.0109589	0.989041	0.0144338	3	0.025	ancestral	ancestral without mutation	BW2955	mutation	MC4100RifC	1	1	rpoB	S531F	3	3	none		0	0	none
Marcusson et al_2009	24	LB		unevolved	Wg	-0.17	0.83	0.0134164	5	0.03	isogenic		K12 MG1655	mutation		1	1	marR	delta	2	2	genes	marR	1	435	inf_1000pb
Marcusson et al_2009	24	LB		unevolved	Wg	-0.09	0.91	0.00894427	5	0.02	isogenic		K12 MG1655	mutation		1	1	acrR	delta	1	0	genes	acrR	1	648	inf_1000pb
Marcusson et al_2009	24	LB		unevolved	Wg	-0.14	0.86	0.0134164	5	0.03	isogenic		K12 MG1655	mutation		2	2	gyrA/marR	gyrA1(S83L)/delta	2	2	genes	marR	1	435	inf_1000pb
Marcusson et al_2009	24	LB		unevolved	Wg	-0.05	0.95	0.0120605	11	0.04	isogenic		K12 MG1655	mutation		2	2	gyrA/acrR	gyrA1(S83L)/delta	2	1	genes	acrR	1	648	inf_1000pb
Marcusson et al_2009	24	LB		unevolved	Wg	-0.17	0.83	0.0134164	5	0.03	isogenic		K12 MG1655	mutation		2	2	gyrA/marR	gyrA2(D87N)/delta	2	2	genes	marR	1	435	inf_1000pb
Marcusson et al_2009	24	LB		unevolved	Wg	-0.08	0.92	0.00948683	10	0.03	isogenic		K12 MG1655	mutation		2	2	gyrA/acrR	gyrA2(D87N)/delta	2	1	genes	acrR	1	648	inf_1000pb
Marcusson et al_2009	24	LB		unevolved	Wg	-0.18	0.82	0.0178885	5	0.04	isogenic		K12 MG1655	mutation		2	2	acrR/marR	delta/delta	3	2	genes	marR	1	435	inf_1000pb
Marcusson et al_2009	24	LB		unevolved	Wg	-0.21	0.79	0.00948683	10	0.03	isogenic		K12 MG1655	mutation		2	2	gyrA/ marR	gyrA1(S83L)/gyrA2(D87N)/delta	2	2	genes	marR	1	435	inf_1000pb
Marcusson et al_2009	24	LB		unevolved	Wg	-0.07	0.93	0.0083205	13	0.03	isogenic		K12 MG1655	mutation		2	2	gyrA/ acrR	gyrA1(S83L)/gyrA2(D87N)/delta	2	1	genes	acrR	1	648	inf_1000pb
Marcusson et al_2009	24	LB		unevolved	Wg	-0.14	0.86	0.00948683	10	0.03	isogenic		K12 MG1655	mutation		3	3-4	gyrA/parC/marR	gyrA1(S83L)/S80I/delta	2	2	genes	marR	1	435	inf_1000pb
Marcusson et al_2009	24	LB		unevolved	Wg	-0.08	0.92	0.0126491	10	0.04	isogenic		K12 MG1655	mutation		3	3-4	gyrA/parC/acrR	gyrA1(S83L)/S80I/delta	2	1	genes	acrR	1	648	inf_1000pb
Marcusson et al_2009	24	LB		unevolved	Wg	-0.16	0.84	0.0133631	14	0.05	isogenic		K12 MG1655	mutation		3	3-4	gyrA/parC/marR	gyrA2(D87N)/S80I/delta	2	2	genes	marR	1	435	inf_1000pb
Marcusson et al_2009	24	LB		unevolved	Wg	-0.05	0.95	0.00353553	8	0.01	isogenic		K12 MG1655	mutation		3	3-4	gyrA/parC/acrR	gyrA2(D87N)/S80I/delta	2	1	genes	acrR	1	648	inf_1000pb
Marcusson et al_2009	24	LB		unevolved	Wg	-0.22	0.78	0.0178885	5	0.04	isogenic		K12 MG1655	mutation		3	3-4	gyrA/acrR/marR	gyrA1(S83L)/delta/delta	3	2	genes	marR/acrR	2	1083	sup_1000pb
Marcusson et al_2009	24	LB		unevolved	Wg	-0.4	0.6	0.0284605	10	0.09	isogenic		K12 MG1655	mutation		3	3-4	gyrA/acrR/marR	gyrA2(D87N)/delta/delta	3	2	genes	marR/acrR	2	1083	sup_1000pb
Marcusson et al_2009	24	LB		unevolved	Wg	-0.34	0.66	0.0221359	10	0.07	isogenic		K12 MG1655	mutation		3	3-4	gyrA/marR/acrR	gyrA1(S83L)/gyrA2(D87N)/delta/delta	3	2	genes	marR/acrR	2	1083	sup_1000pb
Marcusson et al_2009	24	LB		unevolved	Wg	-0.11	0.89	0.00948683	10	0.03	isogenic		K12 MG1655	mutation		3	3-4	gyrA/ parC/marR	gyrA1(S83L)/gyrA2(D87N)/S80I/delta	2	2	genes	marR	1	435	inf_1000pb
Marcusson et al_2009	24	LB		unevolved	Wg	-0.06	0.94	0.00801784	14	0.03	isogenic		K12 MG1655	mutation		3	3-4	gyrA/ parC/acrR	gyrA1(S83L)/gyrA2(D87N)/S80I/delta	2	1	genes	acrR	1	648	inf_1000pb
Marcusson et al_2009	24	LB		unevolved	Wg	-0.29	0.71	0.0178885	5	0.04	isogenic		K12 MG1655	mutation		4	3-4	gyrA/parC/marR/acrR	gyrA1(S83L)/S80I/delta/delta	3	2	genes	marR/acrR	2	1083	sup_1000pb
Marcusson et al_2009	24	LB		unevolved	Wg	-0.28	0.72	0.0158114	10	0.05	isogenic		K12 MG1655	mutation		4	3-4	gyrA/parC/marR/acrR	gyrA2(D87N)/S80I/delta/delta	3	2	genes	marR/acrR	2	1083	sup_1000pb
Marcusson et al_2009	24	LB		unevolved	Wg	0.01	1.01	0.0122474	6	0.03	isogenic		K12 MG1655	mutation		1	1	gyrA	gyrA1(S83L)	1	1	none		0	0	none
Marcusson et al_2009	24	LB		unevolved	Wg	-0.01	0.99	0.0113389	7	0.03	isogenic		K12 MG1655	mutation		1	1	gyrA	gyrA2(D87N)	1	1	none		0	0	none
Marcusson et al_2009	24	LB		unevolved	Wg	-0.01	0.99	0.00447214	5	0.01	isogenic		K12 MG1655	mutation		1	1	parC	S80I	1	1	none		0	0	none
Marcusson et al_2009	24	LB		unevolved	Wg	-0.32	0.68	0.031305	5	0.07	isogenic		K12 MG1655	mutation		4	3-4	gyrA/parC/marR/acrR	gyrA1(S83L)/gyrA2(D87N)/S80I/delta/delta	3	2	genes	marR/acrR	2	1083	sup_1000pb
Marcusson et al_2009	24	LB		unevolved	Wg	-0.03	0.97	0.0106066	8	0.03	isogenic		K12 MG1655	mutation		1	1	gyrA	gyrA1(S83L)/gyrA2(D87N)	1	1	none		0	0	none
Marcusson et al_2009	24	LB		unevolved	Wg	-0.02	0.98	0.0122474	6	0.03	isogenic		K12 MG1655	mutation		2	2	gyrA/parC	gyrA1(S83L)/S80I	1	1	none		0	0	none
Marcusson et al_2009	24	LB		unevolved	Wg	0.02	1.02	0.00707107	8	0.02	isogenic		K12 MG1655	mutation		2	2	gyrA/parC	gyrA2(D87N)/S80I	1	1	none		0	0	none
Marcusson et al_2009	24	LB		unevolved	Wg	0.01	1.01	0.005547	13	0.02	isogenic		K12 MG1655	mutation		2	2	gyrA/parC	gyrA1(S83L)/gyrA2(D87N)/s80I	1	1	none		0	0	none
Matange_2018	12	LB		unevolved	Wr	0.0275748	1.02757	0.0132349	3	0.0229235	isogenic	isogenic without mutation	K12 MG1655	mutation		1	1	folA	Trp30Cys	1	1	none		0	0	none
Matange_2018	12	LB		unevolved	Wr	-0.0770764	0.922924	0.00345261	3	0.0059801	isogenic	isogenic without mutation	K12 MG1655	mutation		1	1	folA	Trp30Gly	1	1	none		0	0	none
Matange_2018	12	M9		unevolved	Wr	0.082392	1.08239	0.0310733	3	0.0538206	isogenic	isogenic without mutation	K12 MG1655	mutation		1	1	folA	Trp30Cys	1	1	none		0	0	none
Matange_2018	12	M9		unevolved	Wr	-0.0760797	0.92392	0.00978233	3	0.0169435	isogenic	isogenic without mutation	K12 MG1655	mutation		1	1	folA	Trp30Gly	1	1	none		0	0	none
Matange_2020	24	LB		unevolved	Wr	-0.254206	0.745794	0.0129499	3	0.0224299	isogenic		K12 MG1655	mutation		1	1	acrB	ΔacrB	1	0	genes	acrB	1	3150	sup_1000pb
Matange_2020	24	LB		unevolved	Wr	-0.175701	0.824299	0.00971243	3	0.0168224	isogenic		K12 MG1655	mutation		2	2	acrB/lon	ΔacrB/Δlon::kan	3	2	genes	acrB/ lon	2	5505	sup_1000pb
Matange_2020	24	LB		unevolved	Wr	-0.266667	0.733333	0.01283	3	0.0222222	isogenic		K12 MG1655	mutation		1	1	acrB	ΔacrB	1	0	genes	acrB	1	3150	sup_1000pb
Matange_2020	24	LB		unevolved	Wr	-0.183333	0.816667	0.006415	3	0.0111111	isogenic		K12 MG1655	mutation		2	2	acrB/lon	ΔacrB/Δlon::kan	3	2	genes	acrB/ lon	2	5505	sup_1000pb
Matange_2020	24	LB		unevolved	Wr	-0.25641	0.74359	0.0001	3	0.0001	isogenic		K12 MG1655	mutation		1	1	lon	Δlon::kan	2	2	genes	lon	1	2355	sup_1000pb
Matange_2020	24	LB		unevolved	Wr	-0.116576	0.883424	0.0893894	3	0.154827	isogenic		K12 MG1655	mutation		1	1	sulA	ΔsulA::cat	1	1	genes	sulA	1	510	inf_1000pb
Matange_2020	24	LB		unevolved	Wr	-0.203097	0.796903	0.0289201	3	0.0500911	isogenic		K12 MG1655	mutation		2	2	lon/SulA	ΔsulA::cat/Δlon::kan	2	2	genes	sulA / lon	1	2865	sup_1000pb
Matange_2020	24	LB		unevolved	Wr	0.064286	1.06429	0.0164957	3	0.0285714	isogenic		K12 MG1655	mutation		1	1	acrB	ΔacrB	1	0	genes	acrB	1	3150	sup_1000pb
Matange_2020	24	LB		unevolved	Wr	0.2	1.2	0.0453632	3	0.0785714	isogenic		K12 MG1655	mutation		2	2	acrB/lon	ΔacrB/Δlon::kan	3	2	genes	acrB/ lon	2	5505	sup_1000pb
Palkovicova et al_2022	22	LB		unevolved	Wr	0.0243775	1.02438	0.0162032	21	0.0742526	isogenic	isogenic without plasmid	ST131	acquired	Dog168-cured	9	5+	blaOXA-1/ blaCTX-M-15/ tet(A)/ aac(6')-lb-cr/ dfrA17/ aadA5/ qacEdelat1/ sul1/ mph(A)	F2:A1:B	6	6	none				NA					F2:A1:B	non-conjugative	non-conjugative	9	1			131.08	2	blaOXA-1/ blaCTX-M-15	IncF	IncF	131.08
Palkovicova et al_2022	22	LB		unevolved	Wr	0.0356402	1.03564	0.012975	23	0.0622259	isogenic	isogenic without plasmid	ST131	acquired	Dog168-OI	9	5+	blaOXA-1/ blaCTX-M-15/ tet(A)/ aac(6')-lb-cr/ dfrA17/ aadA5/ qacEdelat1/ sul1/ mph(A)	F2:A1:B	6	6	none				NA					F2:A1:B	non-conjugative	non-conjugative	9	1			131.08	2	blaOXA-1/ blaCTX-M-15	IncF	IncF	131.08
Palkovicova et al_2022	22	LB		unevolved	Wr	0.0813609	1.08136	0.00768192	18	0.0325916	isogenic	isogenic without plasmid	ST131	acquired	M24-cured	8	5+	blaOXA-1/ blaCTX-M-15/aac(6')-lb-cr/dfrA17/ aadA5/ qacEdelta1/sul1/ mph(A)	F2:A1:B	6	5	none				NA					F2:A1:B	non-conjugative	non-conjugative	8	1			116.543	2	blaOXA-1/ blaCTX-M-15	IncF	IncF	116.543
Palkovicova et al_2022	22	LB		unevolved	Wr	0.0330516	1.03305	0.00526804	21	0.0241412	isogenic	isogenic without plasmid	ST131	acquired	M24-OI	8	5+	blaOXA-1/ blaCTX-M-15/aac(6')-lb-cr/dfrA17/ aadA5/ qacEdelta1/sul1/ mph(A)	F2:A1:B	6	5	none				NA					F2:A1:B	non-conjugative	non-conjugative	8	1			116.543	2	blaOXA-1/ blaCTX-M-15	IncF	IncF	116.543
Palkovicova et al_2022	22	LB		unevolved	Wr	0.059719	1.05972	0.0118159	32	0.066841	isogenic	isogenic without plasmid	ST131	acquired	M45-cured	9	5+	blaOXA-1/ blaCTX-M-15/tet(A)/ aac(6')-lb-cr/ dfrA17/ aadA5/ qacEdelta1/ sul1/ mph(A)	F2:A1:B	7	6	none				NA					F2:A1:B	non-conjugative	non-conjugative	9	1			106.909	2	blaOXA-1/ blaCTX-M-15	IncF	IncF	106.909
Palkovicova et al_2022	22	LB		unevolved	Wr	0.0223574	1.02236	0.00945496	23	0.0453444	isogenic	isogenic without plasmid	ST131	acquired	M45-OI	9	5+	blaOXA-1/ blaCTX-M-15/tet(A)/ aac(6')-lb-cr/ dfrA17/ aadA5/ qacEdelta1/ sul1/ mph(A)	F2:A1:B	7	6	none				NA					F2:A1:B	non-conjugative	non-conjugative	9	1			106.909	2	blaOXA-1/ blaCTX-M-15	IncF	IncF	106.909
Palkovicova et al_2022	22	LB		unevolved	Wr	0.0420118	1.04201	0.00534059	13	0.0192558	isogenic	isogenic without plasmid	ST131	acquired	M70-cured	8	5+	blaTEM-1/ blaCTX-M-15/ tet(A)/ mph(A) dfrA17/ aadA7/ qacEdelta1/ sul1	F2:A1:B	7	6	none				NA					F2:A1:B	non-conjugative	non-conjugative	8	1			126.514	2	blaTEM-1/ blaCTX-M-15	IncF	IncF	126.514
Palkovicova et al_2022	22	LB		unevolved	Wr	0.0128205	1.01282	0.00464195	18	0.0196941	isogenic	isogenic without plasmid	ST131	acquired	M70-OI	8	5+	blaTEM-1/ blaCTX-M-15/ tet(A)/ mph(A) dfrA17/ aadA7/ qacEdelta1/ sul1	F2:A1:B	7	6	none				NA					F2:A1:B	non-conjugative	non-conjugative	8	1			126.514	2	blaTEM-1/ blaCTX-M-15	IncF	IncF	126.514
Palkovicova et al_2022	22	LB		unevolved	Wr	0.0661385	1.06614	0.0157464	11	0.0522251	isogenic	isogenic without plasmid	ST131	acquired	OV24-cured	10	5+	blaTEM-1/ blaCTX-M-15/ balOXA-1/ tet(A)/ aac(6')-lb-cr/ dfrA17/ aadA5/ qacEdelta1/ sul1/ mph(A)	F2:A1:B	7	6	none				NA					F2:A1:B	non-conjugative	non-conjugative	10	1			144.582	3	blaTEM-1/ blaCTX-M-15/ balOXA-1	IncF	IncF	144.582
Palkovicova et al_2022	22	LB		unevolved	Wr	0.0313893	1.03139	0.00641871	21	0.0294142	isogenic	isogenic without plasmid	ST131	acquired	OV24-OI	10	5+	blaTEM-1/ blaCTX-M-15/ balOXA-1	F2:A1:B	1	1	none				NA					F2:A1:B	non-conjugative	non-conjugative	10	1			144.582	3	blaTEM-1/ blaCTX-M-15/ balOXA-1	IncF	IncF	144.582
Petersen et al_2009	24	LB		unevolved	Wr	0.02	1.02	0.0288675	3	0.05	ancestral	ancestral without mutation	BJ4	mutation	BJ4 str	1	1	rpsL	K42R	1	1	none		0	0	none
Petersen et al_2009	24	LB		unevolved	Wr	-0.19	0.81	0.023094	3	0.04	ancestral	ancestral without mutation	BJ4	mutation	BJR4 str rif	1	1	rpsL/ rpoB	Q513K	4	4	none		0	0	none
Petersen et al_2009	24	LB		unevolved	Wr	-0.01	0.99	0.0173205	3	0.03	ancestral	ancestral without mutation	BJ4	mutation	BJ4 str tet	1	1	rpoS	deletion	1	1	genes	rpoS	1	993	inf_1000pb
Petersen et al_2009	24	LB		unevolved	Wr	0.06	1.06	0.011547	3	0.02	ancestral	ancestral without mutation	BJ4	acquired + mutation	BJ4 delrpoS/ R751	2	2	rpoS/ pR751	deletion/pR751	1	1	genes	rpoS	1	993	inf_1000pb
Phan and Ferenci_2017	24	Minimal media + lactose		unevolved	Wg	-0.201408	0.798592	0.0128047	2	0.0181087	ancestral	ancestral wihtout mutation	K12 MG1655	mutation	G119D	1	1	ompF	G119D	2	2	none		0	0	none
Phan and Ferenci_2017	24	Minimal media + lactose		unevolved	Wg	0.0380282	1.03803	0.00355687	2	0.00503018	ancestral	ancestral wihtout mutation	K12 MG1655	mutation	T112I	1	1	ompF	T112I	2	2	none		0	0	none
Phan and Ferenci_2017	24	Minimal media + lactose		unevolved	Wg	0.0289738	1.02897	0.0028455	2	0.00402415	ancestral	ancestral wihtout mutation	K12 MG1655	mutation	V104L	1	1	ompF	V104L	2	2	none		0	0	none
Phan and Ferenci_2017	24	Minimal media + lactose		unevolved	Wg	0.0370221	1.03702	0.00426825	2	0.00603622	ancestral	ancestral wihtout mutation	K12 MG1655	mutation	R168S	1	1	ompF	R168S	2	2	none		0	0	none
Phan and Ferenci_2017	24	Minimal media + lactose		unevolved	Wg	0.0672032	1.0672	0.00355687	2	0.00503018	ancestral	ancestral wihtout mutation	K12 MG1655	mutation	D121N	1	1	ompF	D121N	2	2	none		0	0	none
Phan and Ferenci_2017	24	Minimal media + lactose		unevolved	Wg	0.154728	1.15473	0.00355687	2	0.00503018	ancestral	ancestral wihtout mutation	K12 MG1655	mutation	R42S	1	1	ompF	R42S	2	2	none		0	0	none
Phan and Ferenci_2017	24	Minimal media + lactose		unevolved	Wg	0.159759	1.15976	0.0184957	2	0.0261569	ancestral	ancestral wihtout mutation	K12 MG1655	mutation	del116-119	1	1	ompF	del116-119	2	2	pb	del116-119	1	3	small
Phan and Ferenci_2017	24	Minimal media + lactose		unevolved	Wg	0.171831	1.17183	0.00426825	2	0.00603621	ancestral	ancestral wihtout mutation	K12 MG1655	mutation	del117-122	1	1	ompF	del117-122	2	2	pb	del117-122	1	5	small
Phan et al _2017	18	LB		unevolved	Wr	-0.0457046	0.954295	0.00414305	10	0.0131015	isogenic	isogenic without mutation	EC958	mutation	C84Y	1	1	pmrB	C84Y	1	1	none		0	0	none
Phan et al _2017	18	LB		unevolved	Wr	-0.0296925	0.970307	0.0102124	9	0.0306371	isogenic	isogenic without mutation	EC959	mutation	d12bp	1	1	pmrB	d12bp	1	1	pb	d12bp	1	12	small
Phan et al _2017	18	LB		unevolved	Wr	-0.097657	0.902343	0.00549955	10	0.0173911	isogenic	isogenic without mutation	EC960	mutation	D149Y	1	1	pmrB	D149Y	1	1	none		0	0	none
Praski Alzrigat et al_2021		LB	7	unevolved	Ws	-0.01	0.99	0.0001	4	0.0001	isogenic	isogenic without mutation	CH1464	mutation	CH7526	1	1	acrR	T5N	1	0	none		0	0	none
Praski Alzrigat et al_2021		LB	7	unevolved	Ws	-0.01	0.99	0.005	4	0.01	isogenic	isogenic without mutation	CH1464	mutation	CH7578	1	1	acrR	Q10fs	1	0	none		0	0	none
Praski Alzrigat et al_2021		LB	7	unevolved	Ws	-0.01	0.99	0.0001	4	0.0001	isogenic	isogenic without mutation	CH1464	mutation	CH7580	1	1	acrR	E11fs	1	0	none		0	0	none
Praski Alzrigat et al_2021		LB	7	unevolved	Ws	-0.01	0.99	0.0001	4	0.0001	isogenic	isogenic without mutation	CH1464	mutation	CH7528	1	1	acrR	T12M	1	0	none		0	0	none
Praski Alzrigat et al_2021		LB	7	unevolved	Ws	-0.01	0.99	0.0001	4	0.0001	isogenic	isogenic without mutation	CH1464	mutation	CH7530	1	1	acrR	R13C	1	0	none		0	0	none
Praski Alzrigat et al_2021		LB	7	unevolved	Ws	-0.01	0.99	0.005	4	0.01	isogenic	isogenic without mutation	CH1464	mutation	CH7532	1	1	acrR	H15P	1	0	none		0	0	none
Praski Alzrigat et al_2021		LB	7	unevolved	Ws	-0.01	0.99	0.0001	4	0.0001	isogenic	isogenic without mutation	CH1464	mutation	CH7534	1	1	acrR	L17F	1	0	none		0	0	none
Praski Alzrigat et al_2021		LB	7	unevolved	Ws	-0.01	0.99	0.005	4	0.01	isogenic	isogenic without mutation	CH1464	mutation	CH7536	1	1	acrR	F24L	1	0	none		0	0	none
Praski Alzrigat et al_2021		LB	7	unevolved	Ws	-0.01	0.99	0.0001	4	0.0001	isogenic	isogenic without mutation	CH1464	mutation	CH7582	1	1	acrR	S25fs	1	0	none		0	0	none
Praski Alzrigat et al_2021		LB	7	unevolved	Ws	-0.01	0.99	0.0001	4	0.0001	isogenic	isogenic without mutation	CH1464	mutation	CH7538	1	1	acrR	S25P	1	0	none		0	0	none
Praski Alzrigat et al_2021		LB	7	unevolved	Ws	-0.01	0.99	0.005	4	0.01	isogenic	isogenic without mutation	CH1464	mutation	CH7540	1	1	acrR	G28R	1	0	none		0	0	none
Praski Alzrigat et al_2021		LB	7	unevolved	Ws	-0.01	0.99	0.005	4	0.01	isogenic	isogenic without mutation	CH1464	mutation	CH7558	1	1	acrR	V29fs	1	0	none		0	0	none
Praski Alzrigat et al_2021		LB	7	unevolved	Ws	-0.01	0.99	0.0001	4	0.0001	isogenic	isogenic without mutation	CH1464	mutation	CH7566	1	1	acrR	V29G	1	0	none		0	0	none
Praski Alzrigat et al_2021		LB	7	unevolved	Ws	-0.02	0.98	0.005	4	0.01	isogenic	isogenic without mutation	CH1464	mutation	CH7544	1	1	acrR	S33L	1	0	none		0	0	none
Praski Alzrigat et al_2021		LB	7	unevolved	Ws	-0.01	0.99	0.005	4	0.01	isogenic	isogenic without mutation	CH1464	mutation	CH7546	1	1	acrR	L34Q	1	0	none		0	0	none
Praski Alzrigat et al_2021		LB	7	unevolved	Ws	-0.01	0.99	0.005	4	0.01	isogenic	isogenic without mutation	CH1464	mutation	CH7586	1	1	acrR	A40fs	1	0	none		0	0	none
Praski Alzrigat et al_2021		LB	7	unevolved	Ws	-0.01	0.99	0.0001	4	0.0001	isogenic	isogenic without mutation	CH1464	mutation	CH7548	1	1	acrR	A41T	1	0	none		0	0	none
Praski Alzrigat et al_2021		LB	7	unevolved	Ws	-0.01	0.99	0.0001	4	0.0001	isogenic	isogenic without mutation	CH1464	mutation	CH7588	1	1	acrR	G42fs	1	0	none		0	0	none
Praski Alzrigat et al_2021		LB	7	unevolved	Ws	-0.01	0.99	0.005	4	0.01	isogenic	isogenic without mutation	CH1464	mutation	CH7550	1	1	acrR	R45C	1	0	none		0	0	none
Praski Alzrigat et al_2021		LB	7	unevolved	Ws	-0.01	0.99	0.0001	4	0.0001	isogenic	isogenic without mutation	CH1464	mutation	CH7568	1	1	acrR	W50G	1	0	none		0	0	none
Praski Alzrigat et al_2021		LB	7	unevolved	Ws	-0.01	0.99	0.005	4	0.01	isogenic	isogenic without mutation	CH1464	mutation	CH7552	1	1	acrR	I62F	1	0	none		0	0	none
Praski Alzrigat et al_2021		LB	7	unevolved	Ws	0	1	0.0001	4	0.0001	isogenic	isogenic without mutation	CH1464	mutation	CH7570	1	1	acrR	P82L	1	0	none		0	0	none
Praski Alzrigat et al_2021		LB	7	unevolved	Ws	-0.01	0.99	0.005	4	0.01	isogenic	isogenic without mutation	CH1464	mutation	CH7590	1	1	acrR	L86fs	1	0	none		0	0	none
Praski Alzrigat et al_2021		LB	7	unevolved	Ws	-0.01	0.99	0.005	4	0.01	isogenic	isogenic without mutation	CH1464	mutation	CH7560	1	1	acrR	L89	1	0	none		0	0	none
Praski Alzrigat et al_2021		LB	7	unevolved	Ws	-0.01	0.99	0.0001	4	0.0001	isogenic	isogenic without mutation	CH1464	mutation	CH7572	1	1	acrR	V195A	1	0	none		0	0	none
Praski Alzrigat et al_2021		LB	7	unevolved	Ws	0	1	0.005	4	0.01	isogenic	isogenic without mutation	CH1464	mutation	CH7574	1	1	acrR	L199Q	1	0	none		0	0	none
Praski Alzrigat et al_2021		LB	7	unevolved	Ws	-0.02	0.98	0.005	4	0.01	isogenic	isogenic without mutation	CH1464	mutation	CH7554	1	1	acrR	E200V	1	0	none		0	0	none
Praski Alzrigat et al_2021		LB	7	unevolved	Ws	-0.01	0.99	0.0001	4	0.0001	isogenic	isogenic without mutation	CH1464	mutation	CH7556	1	1	acrR	M201R	1	0	none		0	0	none
Praski Alzrigat et al_2021		LB	7	unevolved	Ws	-0.01	0.99	0.0001	4	0.0001	isogenic	isogenic without mutation	CH1464	mutation	CH7592	1	1	acrR	L203fs	1	0	none		0	0	none
Praski Alzrigat et al_2021		LB	7	unevolved	Ws	-0.01	0.99	0.0001	4	0.0001	isogenic	isogenic without mutation	CH1464	mutation	CH7576	1	1	acrR	C205R	1	0	none		0	0	none
Praski Alzrigat et al_2021		LB	7	unevolved	Ws	-0.19	0.81	0.01	4	0.02	isogenic	isogenic without mutation	CH1464	mutation	CH6295	2	2	marR/ mngA	I18fs(∆nts51-55),dupnt-49--44	2	2	pb	∆nts51-55	1	4	small
Praski Alzrigat et al_2021		LB	7	unevolved	Ws	-0.22	0.78	0.01	4	0.02	isogenic	isogenic without mutation	CH1464	mutation	CH6300	1	1	marR	C51fs(∆nts148-152)	2	2	pb	∆nts148-152	1	4	small
Praski Alzrigat et al_2021		LB	7	unevolved	Ws	-0.06	0.94	0.015	4	0.03	isogenic	isogenic without mutation	CH1464	mutation	CH6971	7	5+	marR/ marA / mngA/ yneK/ yneJ/ ydeA/ marC/	I18fs/delmarA/dupnt-49--44/∆4.8kbincludingyneJK,ydeA,andmarCRA	3	2	genes	yneJ/ yneK, ydeA/ marC/ marR/ marA	1	4800	sup_1000pb
Praski Alzrigat et al_2021		LB	7	unevolved	Ws	-0.07	0.93	0.005	4	0.01	isogenic	isogenic without mutation	CH1464	mutation	CH7278	3	3-4	marR/ lon/ mngA	I18fs/ntC-26T/dupnt-49--44	3	3	none		0	0	none
Praski Alzrigat et al_2021		LB	7	unevolved	Ws	-0.04	0.96	0.01	4	0.02	isogenic	isogenic without mutation	CH1464	mutation	CH6970	3	3-4	marR/ arcA/ mngA	I18fs/P58R//dupnt-49--44	2	2	none		0	0	none
Rajer and Sandegren_2022	24	MHB	30	unevolved	Wt	0.038961	1.03896	0.00715761	6	0.0175325	parental		MG1655	acquired		1	1	blaCTX-M-14		1	1	none		0	0	none						conjugative	conjugative	1	1			70.208	1	blaCTX-M	IncFII	IncF	70.208
Rajer and Sandegren_2022	24	MHB	30	unevolved	Wt	0.0045455	1.00455	0.00768776	6	0.0188311	parental		MG1655	acquired		1	1	blaCTX-M-1		1	1	none		0	0	none						conjugative	conjugative	1	1			93.828	1	blaCTX-M	IncI	IncI	93.828
Rajer and Sandegren_2022	24	MHB	30	unevolved	Wt	0.038961	1.03896	0.0116643	6	0.0285715	parental		MG1655	acquired		12	5+	aadA5/ aac(6')-Ib/ aac(3)-IId/ aph(6)-Id/ aph(30)-Ib/ blaTEM-1B/ mph(A)/ sul1/ sul2/ tet(A)/ dfrA17/ cmlA1		7	7	none		0	0	none						conjugative	conjugative	12	1			214.655	1	blaTem	IncFII, IncFIB	IncF	214.655
Rajer and Sandegren_2022	24	MHB	30	unevolved	Wt	0.0071429	1.00714	0.00821796	6	0.0201298	parental		MG1655	acquired		4	3-4	aadA5/ mph(A)/ sul1/ dfrA17		4	4	none		0	0	none						conjugative	conjugative	2	2			74.054	0	none	IncFII, IncFIB	IncFII, IncFIB	148.108
Rajer and Sandegren_2022	24	MHB	30	unevolved	Wt	-0.0006494	0.999351	0.00848311	6	0.0207793	parental		MG1655	acquired		4	3-4	aph(6)-Id/ aph(30)-Ib/ blaCTX-M-65/ fosA3		3	3	none		0	0	none						conjugative	conjugative	4	1			123.2	1	blaCTX-M	IncI	IncI	123.2
Rajer and Sandegren_2022	24	MHB	30	unevolved	Wt	-0.0097403	0.99026	0.0116643	6	0.0285715	parental		MG1655	acquired		10	5+	aadA5/ aac(3)-IIa/ aac(6')-Ib-cr/ blaCTX-M-15/ blaOXA-1/ mph(A)/ sul1/ tet(A)/dfrA17/ catB3		8	8	none		0	0	none						conjugative	conjugative	10	1			138.672	2	blaCTX-M /blaOXA-1	IncFII, IncFIA	IncF	138.672
Rajer and Sandegren_2022	24	MHB	30	unevolved	Wt	-0.011039	0.988961	0.013785	6	0.0337663	parental		MG1655	acquired		14	5+	aadA5/ aph(6')-Id/ aph(30)-Ib/ aac(3)-IId/ aac(6')-Ib/ blaTEM-1B/ blaCTX-M-14/ mph(A)/ sul1/ sul2/ tet(A)/ dfrA17/ ermB/ cmlAI		8	8	none		0	0	none						conjugative	conjugative	14	1			178.078	2	blaCTX-M/blaTEM	IncFII, IncFIA, IncFIB	IncF	178.078
Rajer and Sandegren_2022	24	MHB	30	unevolved	Wt	-0.0097403	0.99026	0.00477177	6	0.0116884	parental		MG1655	acquired		13	5+	aadA5/ aac(6')-Ib/ aac(3)-IId/ aph(6)-Id/ aph(30)-Ib/ blaTEM-1B/ mph(A)/ sul1/ sul2/ tet(A)/ dfrA17/ cmlA1 / blaCTX-M-14		7	7	none		0	0	none						conjugative	conjugative	6.5	2			142.508	2	blaCTX-M/blaTEM	IncFII, IncFIA, IncFIB	IncFII, IncFIA, IncFIB	285.017
Rajer and Sandegren_2022	24	MHB	30	unevolved	Wt	-0.0201299	0.97987	0.00318115	6	0.0077922	parental		MG1655	acquired		11	5+	aadA2/ aph(39)-Ia/ aac(6')-Ib-cr/ blaTEM-1B/ blaOXA-1/ blaCTX-M-15/ mph(A)/ sul1/ tet(A)/ dfrA12/ catB3		8	8	none		0	0	none						conjugative	conjugative	3.66667	3			73.186	3	blaCTX-M/blaOXA-1/blaTEM			219.558
Rajer and Sandegren_2022	24	MHB	30	unevolved	Wt	-0.024026	0.975974	0.00609723	6	0.0149351	parental		MG1655	acquired		1	1	blaCTX-M-14		1	1	none		0	0	none						conjugative	conjugative	1	1			89.226	1	blaCTX-M	IncFII	IncF	89.226
Rajer and Sandegren_2022	24	MHB	30	unevolved	Wt	-0.0233766	0.976623	0.0068925	6	0.0168831	parental		MG1655	acquired		5	5+	aadA5/ blaTEM-1B/ mph(A)/ sul1/ dfrA17		5	5	none		0	0	none						conjugative	conjugative	5	1			120.656	1	blaTem	IncFIA, IncFII	IncF	120.656
Rajer and Sandegren_2022	24	MHB	30	unevolved	Wt	-0.0285714	0.971429	0.00530192	6	0.012987	parental		MG1655	acquired		15	5+	pemK/ blaTEM-1B/ dhfrXII/ aadA2/ quacEdelta1/ sul1/ mphAR/ mrX/ mph(A)/ blaCTX-M-15/ aac(6')-lb-cr/ blaOXA-1/ tetR/ tet(A)		7	7	none		0	0	none						conjugative	conjugative	15	1			220.824	3	blaCTX-M/blaOXA-1/blaTEM	IncFIA, IncFIB, IncFII	IncF	220.824
Rajer and Sandegren_2022	24	MHB	30	unevolved	Wt	-0.000931507	0.999068	0.00132326	20	0.00591781	isogenic		pUUH239.2	acquired		6	5+	pemK/tetR/ tet(A)/ blaOXA-1/ aac(6')-Ib-cr/ blaCTX-M-15	pUUH239.2/delIS26(1-2)	5	5	plasmid_genes	IS26(1-2)	8		NA					pUUH239.2	conjugative	conjugative	6	1				2	blaCTX-M /blaOXA-1	IncFII	IncF
Rajer and Sandegren_2022	24	MHB	30	unevolved	Wt	-0.0318182	0.968182	0.010869	6	0.0266234	parental		MG1655	acquired		10	5+	aadA5/ aph(6)-Id/ aph(30)-Ib/ aac(3)-IId/ blaTEM-1B/ mph(A)/ sul1/ sul2/ tet(A)/ dfrA17		6	6	none		0	0	none						conjugative	conjugative	10	1			139.19	1	blaTem	IncFII, IncFIB	IncF	139.19
Rajer and Sandegren_2022	24	MHB	30	unevolved	Wt	0.0288219	1.02882	0.00172759	20	0.00772603	isogenic		pUUH239.2	acquired		1	1	pemK	pUUH239.2/delIS26(1-6)	1	1	plasmid_genes	IS26(1-6)	14		NA					pUUH239.2	conjugative	conjugative	1	1				0	none
Rajer and Sandegren_2022	24	MHB	30	unevolved	Wt	0.0253699	1.02537	0.00169084	20	0.00756164	isogenic		pUUH239.2	acquired		3	3-4	pemK/tetR/ tet(A)	pUUH239.2/delIS26(1-4)	2	2	plasmid_genes	IS26(1-4)	12		NA					pUUH239.2	conjugative	conjugative	3	1				0	none
Rajer and Sandegren_2022	24	MHB	30	unevolved	Wt	0.0192877	1.01929	0.00205841	20	0.00920548	isogenic		pUUH239.2	acquired		5	5+	pemK/tetR/ tet(A)/ blaOXA-1/ aac(6')-Ib-cr	pUUH239.2/delIS26(1-3)	5	5	plasmid_genes	IS26(1-3)	10		NA					pUUH239.2	conjugative	conjugative	5	1				1	blaOXA-1
Rajer and Sandegren_2022	24	MHB	30	unevolved	Wt	-0.00356164	0.996438	0.00209517	20	0.00936986	isogenic		pUUH239.2	acquired		13	5+	pemK/ int/ blaTEM-1B/ dhfrXII/ aadA2/ quacEdelta1/ sul1/ mphAR/ mrX/ mph(A)/ blaCTX-M-15/ tetR/ tet(A)	pUUH239.2/delIS26(3-4)	7	7	plasmid_genes	IS26(3-4)	2		NA					pUUH239.2	conjugative	conjugative	13	1				2	blaCTX-M/blaTEM
Rajer and Sandegren_2022	24	MHB	30	unevolved	Wt	0.00975342	1.00975	0.00154381	20	0.00690411	isogenic		pUUH239.2	acquired		11	5+	pemK/ int/ blaTEM-1B/ dhfrXII/ aadA2/ quacEdelta1/ sul1/ mphAR/ mrX/ mph(A)/ blaCTX-M-15	pUUH239.2/delIS26(3-6)	6	6	plasmid_genes	IS26(3-6)	4		NA					pUUH239.2	conjugative	conjugative	11	1				2	blaCTX-M/blaTEM
Rajer and Sandegren_2022	24	MHB	30	unevolved	Wt	0.0146849	1.01468	0.00158056	20	0.00706849	isogenic		pUUH239.2	acquired		14	5+	pemK/ int/ blaTEM-1B/ dhfrXII/ aadA2/ quacEdelta1/ sul1/ mphAR/ mrX/ mph(A)/ aac(6')-lb-cr/ blaOXA-1/ tetR/ tet(A)	pUUH239.2/delIS26(2-3)	7	7	plasmid_genes	IS26(2-3)	1		NA					pUUH239.2	conjugative	conjugative	14	1				2	blaOXA-1/blaTEM
Rajer and Sandegren_2022	24	MHB	30	unevolved	Wt	-0.00213115	0.997869	0.00142962	20	0.00639344	isogenic		pUUH239.2	acquired		14	5+	pemK/int/ dhfrXII/ aadA2/ quacEdelta1/ sul1/ mphAR/ mrX/ mph(A)/ blaCTX-M-15/ aac(6')-lb-cr/ blaOXA-1/ tetR/ tet(A)	pUUH239.2/delblaTem	7	7	plasmid_genes	blaTem	1		NA					pUUH239.2	conjugative	conjugative	14	1				2	blaCTX-M /blaOXA-1
Rajer and Sandegren_2022	24	MHB	30	unevolved	Wt	0.00311475	1.00311	0.00205278	20	0.00918033	isogenic		pUUH239.2	acquired		10	5+	pemK/ blaTEM-1B/ mphAR/ mrX/ mph(A)/ blaCTX-M-15/ aac(6')-lb-cr/ blaOXA-1/ tetR/ tet(A)	pUUH239.2/delintegron	4	4	plasmid_genes	integron	1		NA					pUUH239.2	conjugative	conjugative	10	1				3	blaCTX-M/blaOXA-1/blaTEM
Rajer and Sandegren_2022	24	MHB	30	unevolved	Wt	-0.00114754	0.998852	0.00120968	20	0.00540984	isogenic		pUUH239.2	acquired		12	5+	pemK/int/ blaTEM-1B/ dhfrXII/ aadA2/ quacEdelta1/ sul1/ blaCTX-M-15/ aac(6')-lb-cr/ blaOXA-1/ tetR/ tet(A)	pUUH239.2/delmph(AR)-mph(A)	6	6	plasmid_genes	mph(AR)-mph(A)	2		NA					pUUH239.2	conjugative	conjugative	12	1				3	blaCTX-M/blaOXA-1/blaTEM
Rajer and Sandegren_2022	24	MHB	30	unevolved	Wt	0.00540984	1.00541	0.00146627	20	0.00655738	isogenic		pUUH239.2	acquired		13	5+	pemK/int/ blaTEM-1B/ dhfrXII/ aadA2/ quacEdelta1/ sul1/ mphAR/ mrX/ mph(A)/ blaCTX-M-15/ tetR/ tet(A)	pUUH239.2/delaac(6')-lb-cr,blaOXA-1	7	7	plasmid_genes	aac(6')-lb-cr, blaOXA-1	2		NA					pUUH239.2	conjugative	conjugative	13	1				2	blaCTX-M/blaTEM
Rajer and Sandegren_2022	24	MHB	30	unevolved	Wt	0.00901639	1.00902	0.000953078	20	0.0042623	isogenic		pUUH239.2	acquired		13	5+	pemK/int/ blaTEM-1B/ dhfrXII/ aadA2/ quacEdelta1/ sul1/ mphAR/ mrX/ mph(A)/ blaCTX-M-15/ aac(6')-lb-cr/ blaOXA-1	pUUH239.2/deltetR,tet(A)	6	6	plasmid_genes	tetR, tet(A)	2		NA					pUUH239.2	conjugative	conjugative	13	1				3	blaCTX-M/blaOXA-1/blaTEM
Recacha_et_al_2018	48	LB		unevolved	Wr	-0.257487	0.742513	0.00734492	6	0.0179913	isogenic	isogenic without mutation	ATCC 25922	mutation		1	1	recA	DrecA	1	1	genes	recA	1	1062	sup_1000pb
Recacha_et_al_2018	48	LB		unevolved	Wr	-0.244652	0.755348	0.0135078	6	0.0330873	isogenic	isogenic without mutation	ATCC 25922	mutation		2	2	recA/ gyrA	DrecA/gyrA1(S83L)	1	1	genes	recA	1	1062	sup_1000pb
Recacha_et_al_2018	48	LB		unevolved	Wr	-0.187433	0.812567	0.00715958	6	0.0175373	isogenic	isogenic without mutation	ATCC 25922	mutation		3	3-4	recA/ gyrA/ parC	DrecA/gyrA1(S83L)/S80R	1	1	genes	recA	1	1062	sup_1000pb
Recacha_et_al_2018	48	LB		unevolved	Wr	-0.226203	0.773797	0.011772	6	0.0288354	isogenic	isogenic without mutation	ATCC 25922	mutation		3	3-4	recA/ gyrA/ parC	DrecA/gyrA1(S83L)/gyrA2(D87N)/S80R	1	1	genes	recA	1	1062	sup_1000pb
Recacha_et_al_2018	48	LB		unevolved	Wr	-0.216845	0.783155	0.0120582	6	0.0295364	isogenic	isogenic without mutation	ATCC 25922	mutation		4	3-4	recA/ gyrA/ parC/ marR	DrecA/gyrA1(S83L)/gyrA2(D87N)/S80R/DmarR	2	2	genes	recA/marR	2	1497	sup_1000pb
Recacha_et_al_2018	48	LB		unevolved	Wr	-0.291176	0.708824	0.0131147	6	0.0321243	isogenic	isogenic without mutation	ATCC 25922	acquired + mutation		5	5+	recA/ gyrA/ parC/ marR + pBK-CMV	DrecA/gyrA1(S83L)/gyrA2(D87N)/S80R/DmarR/qnrS	2	2	genes	recA/marR	2	1497	sup_1000pb					pBK	vector	vector	1	1			0.15	0	none			0.15
Reynolds_2000	48	Davis minimal medium	200	evolved	Ws	-0.136	0.864	0.014	10	0.0442719	ancestral		K12 MG1655	mutation		1	1	rpoB	I572L	3	3	none		0	0	none
Reynolds_2000	48	Davis minimal medium	200	evolved	Ws	-0.135	0.865	0.018	10	0.056921	ancestral		K12 MG1655	mutation		1	1	rpoB	L511Q	3	3	none		0	0	none
Reynolds_2000	48	Davis minimal medium	200	evolved	Ws	-0.056	0.944	0.015	10	0.0474342	ancestral		K12 MG1655	mutation		1	1	rpoB	H526L	3	3	none		0	0	none
Reynolds_2000	48	Davis minimal medium	200	evolved	Ws	0.046	1.046	0.014	10	0.0442719	ancestral		K12 MG1655	mutation		1	1	rpoB	NA	3	3	none		0	0	none
Reynolds_2000	48	Davis minimal medium	200	evolved	Ws	-0.037	0.963	0.009	10	0.0284605	ancestral		K12 MG1655	mutation		1	1	rpoB	Q148L	3	3	none		0	0	none
Reynolds_2000	48	Davis minimal medium	200	evolved	Ws	-0.087	0.913	0.01	10	0.0316228	ancestral		K12 MG1655	mutation		1	1	rpoB	H526Y	3	3	none		0	0	none
Reynolds_2000	48	Davis minimal medium	200	evolved	Ws	-0.104	0.896	0.021	10	0.0664078	ancestral		K12 MG1655	mutation		1	1	rpoB	Q418L	3	3	none		0	0	none
Reynolds_2000	48	Davis minimal medium	200	evolved	Ws	-0.165	0.835	0.019	10	0.0600833	ancestral		K12 MG1655	mutation		1	1	rpoB	P564L	3	3	none		0	0	none
Reynolds_2000	48	Davis minimal medium	200	evolved	Ws	0.03	1.03	0.002	10	0.00632456	ancestral		K12 MG1655	mutation		1	1	rpoB	D516G	3	3	none		0	0	none
Reynolds_2000	48	Davis minimal medium	200	evolved	Ws	0.014	1.014	0.005	10	0.0158114	ancestral		K12 MG1655	mutation		2	2	rpoB/rpoB	L511Q/D516G	3	3	none		0	0	none
Reynolds_2000	48	Davis minimal medium	200	evolved	Ws	0.015	1.015	0.012	10	0.0379473	ancestral		K12 MG1655	mutation		2	2	rpoB/rpoB	L511Q/D516G	3	3	none		0	0	none
Reynolds_2000	48	Davis minimal medium	200	evolved	Ws	0.014	1.014	0.011	10	0.0347851	ancestral		K12 MG1655	mutation		2	2	rpoB/rpoB	L511Q/D516G	3	3	none		0	0	none
Reynolds_2000	48	Davis minimal medium	200	evolved	Ws	-0.006	0.994	0.007	10	0.0221359	ancestral		K12 MG1655	mutation		2	2	rpoB/rpoB	L511Q/D516G	3	3	none		0	0	none
Reynolds_2000	48	Davis minimal medium	200	evolved	Ws	-0.024	0.976	0.012	10	0.0379473	ancestral		K12 MG1655	mutation		2	2	rpoB/rpoB	L511Q/D516G	3	3	none		0	0	none
Reynolds_2000	48	Davis minimal medium	200	evolved	Ws	-0.022	0.978	0.015	10	0.0474342	ancestral		K12 MG1655	mutation		2	2	rpoB/rpoB	L511Q/D516G	3	3	none		0	0	none
Rodriguez-Verdugo et al_2013	48	DM25	2000	evolved	Ws	-0.019	0.981	0.00375278	12	0.013	ancestral	ancestral without mutation	REL 1206	mutation	I572F	1	1	rpoB	I572F	3	3	none		0	0	none
Rodriguez-Verdugo et al_2013	48	DM25	2000	evolved	Ws	-0.056	0.944	0.00694022	6	0.017	ancestral	ancestral without mutation	REL 1206	mutation	I872L	1	1	rpoB	I872L	3	3	none		0	0	none
Rodriguez-Verdugo et al_2013	48	DM25	2000	evolved	Ws	-0.058	0.942	0.00653197	6	0.016	ancestral	ancestral without mutation	REL 1206	mutation	I572N	1	1	rpoB	I572N	3	3	none		0	0	none
Rodriguez-Verdugo et al_2013	48	DM100	2000	evolved	Ws	-0.044	0.956	0.00490748	12	0.017	ancestral	ancestral without mutation	REL 1206	mutation	I572F	1	1	rpoB	I572F	3	3	none		0	0	none
Rodriguez-Verdugo et al_2013	48	DM100	2000	evolved	Ws	-0.037	0.963	0.00490748	12	0.017	ancestral	ancestral without mutation	REL 1206	mutation	I872L	1	1	rpoB	I872L	3	3	none		0	0	none
Rodriguez-Verdugo et al_2013	48	DM100	2000	evolved	Ws	-0.053	0.947	0.00433013	12	0.015	ancestral	ancestral without mutation	REL 1206	mutation	I572N	1	1	rpoB	I572N	3	3	none		0	0	none
Shrag_1997	NA	Davis minimal medium	33	unevolved	Ws	-0,058	0.77	0.0141421	2	0.02	ancestral		CAB281	mutation		1	1	rpsL	STR12	1	1	none		0	0	none
Shrag_1997	NA	Davis minimal medium	33	unevolved	Ws	-0,059	0.79	0.0169706	2	0.024	ancestral		CAB281	transduction		2	2	rpsL/ kanrSTRr transductants	STR12tr	1	1	none		0	0	none
Silva et al_2011	24	TA agar		unevolved	Wt	-0.0785047	0.921495	0.0102804	3	0.0178062	ancestral	ancestral without mutation	K12 MG1655	acquired + mutation	R529H(R124)	2	2	rpoB/hsd	R529H/R124	5	5	none		0	0	none			chr/plasmid	positive	R124	conjugative	conjugative	1	1	TET	1	125.7	0	none	IncF IV	IncF	125.7
Silva et al_2011	24	TA agar		unevolved	Wt	-0.264486	0.735514	0.0429907	3	0.0744621	ancestral	ancestral without mutation	K12 MG1655	mutation	R529H(R124)	1	1	rpoB	R529H	3	3	none		0	0	none
Silva et al_2011	24	TA agar		unevolved	Wt	-0.0401869	0.959813	0.0196262	3	0.0339936	ancestral	ancestral without mutation	K12 MG1655	acquired	R529H(R124)	1	1	hsd	R529H/R124	2	2	none		0	0	none					R124	conjugative	conjugative	1	1	TET	1	125.7	0	none	IncF IV	IncF	125.7
Silva et al_2011	24	TA agar		unevolved	Wt	-0.104673	0.895327	0.0336449	3	0.0582747	ancestral	ancestral without mutation	K12 MG1655	acquired + mutation	K88E(R124)	2	2	rpsL/hsd	K88E/R124	3	3	none		0	0	none			chr/plasmid	positive	R124	conjugative	conjugative	1	1	TET	1	125.7	0	none	IncF IV	IncF	125.7
Silva et al_2011	24	TA agar		unevolved	Wt	-0.275701	0.724299	0.0280373	3	0.048562	ancestral	ancestral without mutation	K12 MG1655	mutation	K88E(R124)	1	1	rpsL	K88E	1	1	none		0	0	none
Silva et al_2011	24	TA agar		unevolved	Wt	-0.0383178	0.961682	0.0130842	3	0.0226625	ancestral	ancestral without mutation	K12 MG1655	acquired	K88E(R124)	1	1	hsd	K88E/R124	2	2	none		0	0	none					R124	conjugative	conjugative	1	1	TET	1	125.7	0	none	IncF IV	IncF	125.7
Silva et al_2011	24	TA agar		unevolved	Wt	-0.120561	0.879439	0.0186915	3	0.0323746	ancestral	ancestral without mutation	K12 MG1655	acquired + mutation	K43N(R124)	2	2	rpsL/hsd	K43N/R124	3	3	none		0	0	none			chr/plasmid	positive	R124	conjugative	conjugative	1	1	TET	1	125.7	0	none	IncF IV	IncF	125.7
Silva et al_2011	24	TA agar		unevolved	Wt	-0.180374	0.819626	0.0168224	3	0.0291373	ancestral	ancestral without mutation	K12 MG1655	mutation	K43N(R124)	1	1	rpsL	K43N	1	1	none		0	0	none
Silva et al_2011	24	TA agar		unevolved	Wt	-0.0411215	0.958878	0.0168224	3	0.0291373	ancestral	ancestral without mutation	K12 MG1655	acquired	K43N(R124)	1	1	hsd	K43N/R124	2	2	none		0	0	none					R124	conjugative	conjugative	1	1	TET	1	125.7	0	none	IncF IV	IncF	125.7
Silva et al_2011	24	TA agar		unevolved	Wt	-0.0485981	0.951402	0.006542	3	0.0113311	ancestral	ancestral without mutation	K12 MG1655	acquired + mutation	I572F(R831)	NA	NA	rpoB/R831	I572F/R831	4	4	none		0	0	none			chr/plasmid	positive	R831	conjugative	conjugative		1	KAN/ STR	2				IncL	IncL
Silva et al_2011	24	TA agar		unevolved	Wt	-0.146729	0.853271	0.011215	3	0.0194249	ancestral	ancestral without mutation	K12 MG1655	mutation	I572F(R831)	1	1	rpoB	I572F	3	3	none		0	0	none
Silva et al_2011	24	TA agar		unevolved	Wt	-0.0579439	0.942056	0.0383177	3	0.0663682	ancestral	ancestral without mutation	K12 MG1655	acquired	I572F(R831)	NA	NA	R831	R831	1	1	none		0	0	none					R831	conjugative	conjugative		1	KAN/ STR	2				IncL	IncL
Silva et al_2011	24	TA agar		unevolved	Wt	-0.0953271	0.904673	0.0149533	3	0.0258999	ancestral	ancestral without mutation	K12 MG1655	acquired + mutation	R529H(R831)	NA	NA	rpoB/R831	R529H/R831	4	4	none		0	0	none			chr/plasmid	positive	R831	conjugative	conjugative		1	KAN/ STR	2				IncL	IncL
Silva et al_2011	24	TA agar		unevolved	Wt	-0.261682	0.738318	0.0401869	3	0.0696058	ancestral	ancestral without mutation	K12 MG1655	mutation	R529H(R831)	1	1	rpoB	R529H	3	3	none		0	0	none
Silva et al_2011	24	TA agar		unevolved	Wt	-0.0579439	0.942056	0.0392523	3	0.067987	ancestral	ancestral without mutation	K12 MG1655	acquired	R529H(R831)	NA	NA	R831	R831	1	1	none		0	0	none					R831	conjugative	conjugative		1	KAN/ STR	2				IncL	IncL
Silva et al_2011	24	TA agar		unevolved	Wt	-0.0981308	0.901869	0.0121495	3	0.0210436	ancestral	ancestral without mutation	K12 MG1655	acquired + mutation	K88E(R831)	NA	NA	rpsL/R831	K88E/R831	1	1	none		0	0	none			chr/plasmid	positive	R831	conjugative	conjugative		1	KAN/ STR	2				IncL	IncL
Silva et al_2011	24	TA agar		unevolved	Wt	-0.274766	0.725234	0.0252337	3	0.0437061	ancestral	ancestral without mutation	K12 MG1655	mutation	K88E(R831)	1	1	rpsL	K88E	1	1	none		0	0	none
Silva et al_2011	24	TA agar		unevolved	Wt	-0.0598131	0.940187	0.0383178	3	0.0663684	ancestral	ancestral without mutation	K12 MG1655	acquired	K88E(R831)	NA	NA	rpsL/R831	K88E/R831	1	1	none		0	0	none					R831	conjugative	conjugative		1	KAN/ STR	2				IncL	IncL
Silva et al_2011	24	TA agar		unevolved	Wt	-0.105607	0.894393	0.0046729	3	0.0080937	ancestral	ancestral without mutation	K12 MG1655	acquired + mutation	K43N(R831)	1	1	rpsL	K43N	1	1	none		0	0	none			chr/plasmid	positive	R831	conjugative	conjugative		1	KAN/ STR	2				IncL	IncL
Silva et al_2011	24	TA agar		unevolved	Wt	-0.181308	0.818692	0.0186916	3	0.0323748	ancestral	ancestral without mutation	K12 MG1655	mutation	K43N(R831)	1	1	rpsL	K43N	1	1	none		0	0	none
Silva et al_2011	24	TA agar		unevolved	Wt	-0.0579439	0.942056	0.035514	3	0.0615121	ancestral	ancestral without mutation	K12 MG1655	acquired	K43N(R831)	NA	NA	R831	R831	1	1	none		0	0	none					R831	conjugative	conjugative		1	KAN/ STR	2				IncL	IncL
Silva et al_2011	24	TA agar		unevolved	Wt	-0.0383178	0.961682	0.0084113	3	0.0145688	ancestral	ancestral without mutation	K12 MG1655	acquired + mutation	K88R(R831)	NA	NA	rpsL/R831	K88R/R831	1	1	none		0	0	none			chr/plasmid	positive	R831	conjugative	conjugative		1	KAN/ STR	2				IncL	IncL
Silva et al_2011	24	TA agar		unevolved	Wt	-0.0616822	0.938318	0.0130841	3	0.0226623	ancestral	ancestral without mutation	K12 MG1655	mutation	K88R(R831)	1	1	rpsL	K88R	1	1	none		0	0	none
Silva et al_2011	24	TA agar		unevolved	Wt	-0.0579439	0.942056	0.0373832	3	0.0647496	ancestral	ancestral without mutation	K12 MG1655	acquired	K88R(R831)	NA	NA	R831	R831	1	1	none		0	0	none					R831	conjugative	conjugative		1	KAN/ STR	2				IncL	IncL
Silva et al_2011	24	TA agar		unevolved	Wt	-0.0149533	0.985047	0.0093458	3	0.0161874	ancestral	ancestral without mutation	K12 MG1655	acquired + mutation	D87G(R16)	2	2	gyrA/blaOXA	D87G/R16	5	5	none		0	0	none			chr/plasmid	positive	R16	conjugative	conjugative	1	1	AMP/ STR/ SUL / TET	4	104	1	blaOXA	IncB	IncB	104
Silva et al_2011	24	TA agar		unevolved	Wt	-0.0383178	0.961682	0.0140187	3	0.0242811	ancestral	ancestral without mutation	K12 MG1655	mutation	D87G(R16)	1	1	gyrA	D87G	1	1	none		0	0	none
Silva et al_2011	24	TA agar		unevolved	Wt	-0.0813084	0.918692	0.006542	3	0.0113311	ancestral	ancestral without mutation	K12 MG1655	acquired	D87G(R16)	1	1	blaOXA	R16	4	4	none		0	0	none					R16	conjugative	conjugative	1	1	AMP/ STR/ SUL / TET	4	104	1	blaOXA	IncB	IncB	104
Silva et al_2011	24	TA agar		unevolved	Wt	-0.0457944	0.954206	0.0102804	3	0.0178062	ancestral	ancestral without mutation	K12 MG1655	acquired + mutation	S83L(R16)	2	2	gyrA/blaOXA	gyrA1(S83L)/R16	5	5	none		0	0	none			chr/plasmid	positive	R16	conjugative	conjugative	1	1	AMP/ STR/ SUL / TET	4	104	1	blaOXA	IncB	IncB	104
Silva et al_2011	24	TA agar		unevolved	Wt	-0.0317757	0.968224	0.0018692	3	0.00323755	ancestral	ancestral without mutation	K12 MG1655	mutation	S83L(R16)	1	1	gyrA	gyrA1(S83L)	1	1	none		0	0	none
Silva et al_2011	24	TA agar		unevolved	Wt	-0.0803738	0.919626	0.006542	3	0.0113311	ancestral	ancestral without mutation	K12 MG1655	acquired	S83L(R16)	1	1	blaOXA	R16	4	4	none		0	0	none					R16	conjugative	conjugative	1	1	AMP/ STR/ SUL / TET	4	104	1	blaOXA	IncB	IncB	104
Silva et al_2011	24	TA agar		unevolved	Wt	-0.0280374	0.971963	0.0037383	3	0.00647493	ancestral	ancestral without mutation	K12 MG1655	acquired + mutation	H526N(R16)	2	2	rpoB/blaOXA	H526N/R16	6	6	none		0	0	none			chr/plasmid	positive	R16	conjugative	conjugative	1	1	AMP/ STR/ SUL / TET	4	104	1	blaOXA	IncB	IncB	104
Silva et al_2011	24	TA agar		unevolved	Wt	-0.0140187	0.985981	0.0102804	3	0.0178062	ancestral	ancestral without mutation	K12 MG1655	mutation	H526N(R16)	1	1	rpoB	H526N	3	3	none		0	0	none
Silva et al_2011	24	TA agar		unevolved	Wt	-0.0785047	0.921495	0.0028038	3	0.00485632	ancestral	ancestral without mutation	K12 MG1655	acquired	H526N(R16)	1	1	blaOXA	R16	4	4	none		0	0	none					R16	conjugative	conjugative	1	1	AMP/ STR/ SUL / TET	4	104	1	blaOXA	IncB	IncB	104
Silva et al_2011	24	TA agar		unevolved	Wt	-0.108411	0.891589	0.0224299	3	0.0388497	ancestral	ancestral without mutation	K12 MG1655	acquired + mutation	R529H(R16)	2	2	rpoB/blaOXA	R529H/R16	6	6	none		0	0	none			chr/plasmid	positive	R16	conjugative	conjugative	1	1	AMP/ STR/ SUL / TET	4	104	1	blaOXA	IncB	IncB	104
Silva et al_2011	24	TA agar		unevolved	Wt	-0.261682	0.738318	0.0411215	3	0.0712245	ancestral	ancestral without mutation	K12 MG1655	mutation	R529H(R16)	1	1	rpoB	R529H	3	3	none		0	0	none
Silva et al_2011	24	TA agar		unevolved	Wt	-0.0803738	0.919626	0.0046729	3	0.0080937	ancestral	ancestral without mutation	K12 MG1655	acquired	R529H(R16)	1	1	blaOXA	R16	4	4	none		0	0	none					R16	conjugative	conjugative	1	1	AMP/ STR/ SUL / TET	4	104	1	blaOXA	IncB	IncB	104
Silva et al_2011	24	TA agar		unevolved	Wt	-0.0009346	0.999065	0.0205608	3	0.0356124	ancestral	ancestral without mutation	K12 MG1655	acquired + mutation	K43R(R16)	2	2	rpsL/blaOXA	K43R/R16	4	4	none		0	0	none			chr/plasmid	positive	R16	conjugative	conjugative	1	1	AMP/ STR/ SUL / TET	4	104	1	blaOXA	IncB	IncB	104
Silva et al_2011	24	TA agar		unevolved	Wt	-0.0046729	0.995327	0.0028037	3	0.00485615	ancestral	ancestral without mutation	K12 MG1655	mutation	K43R(R16)	1	1	rpsL	K43R	1	1	none		0	0	none
Silva et al_2011	24	TA agar		unevolved	Wt	-0.0803738	0.919626	0.0028037	3	0.00485615	ancestral	ancestral without mutation	K12 MG1655	acquired	K43R(R16)	1	1	blaOXA	R16	4	4	none		0	0	none					R16	conjugative	conjugative	1	1	AMP/ STR/ SUL / TET	4	104	1	blaOXA	IncB	IncB	104
Silva et al_2011	24	TA agar		unevolved	Wt	-0.082243	0.917757	0.0149533	3	0.0258999	ancestral	ancestral without mutation	K12 MG1655	acquired + mutation	K43N(R16)	2	2	rpsL/blaOXA	K43N/R16	4	4	none		0	0	none			chr/plasmid	positive	R16	conjugative	conjugative	1	1	AMP/ STR/ SUL / TET	4	104	1	blaOXA	IncB	IncB	104
Silva et al_2011	24	TA agar		unevolved	Wt	-0.17757	0.82243	0.0168224	3	0.0291373	ancestral	ancestral without mutation	K12 MG1655	mutation	K43N(R16)	1	1	rpsL	K43N	1	1	none		0	0	none
Silva et al_2011	24	TA agar		unevolved	Wt	-0.0803738	0.919626	0.0037383	3	0.00647493	ancestral	ancestral without mutation	K12 MG1655	acquired	K43N(R16)	1	1	blaOXA	R16	4	4	none		0	0	none					R16	conjugative	conjugative	1	1	AMP/ STR/ SUL / TET	4	104	1	blaOXA	IncB	IncB	104
Silva et al_2011	24	TA agar		unevolved	Wt	-0.035514	0.964486	0.0121495	3	0.0210436	ancestral	ancestral without mutation	K12 MG1655	acquired + mutation	R529H(R702)	NA	NA	rpoB/R702	R529H/R702	6	6	none		0	0	none			chr/plasmid	positive	R702	conjugative	conjugative		1	KAN/ STR/ SUL / TET		69.7			IncB	IncB	69.7
Silva et al_2011	24	TA agar		unevolved	Wt	-0.262617	0.737383	0.0411215	3	0.0712245	ancestral	ancestral without mutation	K12 MG1655	mutation	R529H(R702)	1	1	rpoB	R529H	3	3	none		0	0	none
Silva et al_2011	24	TA agar		unevolved	Wt	-0.028972	0.971028	0.0056075	3	0.00971247	ancestral	ancestral without mutation	K12 MG1655	acquired	R529H(R702)	NA	NA	R702	R702	3	3	none		0	0	none					R702	conjugative	conjugative		1	KAN/ STR/ SUL / TET		69.7			IncB	IncB	69.7
Silva et al_2011	24	TA agar		unevolved	Wt	-0.064486	0.935514	0.0411215	3	0.0712245	ancestral	ancestral without mutation	K12 MG1655	acquired + mutation	K88E(R702)	NA	NA	rpsL/R702	K88E/R702	3	3	none		0	0	none			chr/plasmid	positive	R702	conjugative	conjugative		1	KAN/ STR/ SUL / TET		69.7			IncB	IncB	69.7
Silva et al_2011	24	TA agar		unevolved	Wt	-0.275701	0.724299	0.0289719	3	0.0501808	ancestral	ancestral without mutation	K12 MG1655	mutation	K88E(R702)	1	1	rpsL	K88E	1	1	none		0	0	none
Silva et al_2011	24	TA agar		unevolved	Wt	-0.0308411	0.969159	0.0084112	3	0.0145686	ancestral	ancestral without mutation	K12 MG1655	acquired	K88E(R702)	NA	NA	R702	R702	3	3	none		0	0	none					R702	conjugative	conjugative		1	KAN/ STR/ SUL / TET		69.7			IncB	IncB	69.7
Silva et al_2011	24	TA agar		unevolved	Wt	-0.103738	0.896262	0.0289719	3	0.0501808	ancestral	ancestral without mutation	K12 MG1655	acquired + mutation	K43N(R702)	NA	NA	rpsL/R702	K43N/R702	3	3	none		0	0	none			chr/plasmid	positive	R702	conjugative	conjugative		1	KAN/ STR/ SUL / TET		69.7			IncB	IncB	69.7
Silva et al_2011	24	TA agar		unevolved	Wt	-0.179439	0.820561	0.0205608	3	0.0356124	ancestral	ancestral without mutation	K12 MG1655	mutation	K43N(R702)	1	1	rpsL	K43N	1	1	none		0	0	none
Silva et al_2011	24	TA agar		unevolved	Wt	-0.0308411	0.969159	0.0093458	3	0.0161874	ancestral	ancestral without mutation	K12 MG1655	acquired	K43N(R702)	NA	NA	R702	R702	3	3	none		0	0	none					R702	conjugative	conjugative		1	KAN/ STR/ SUL / TET		69.7			IncB	IncB	69.7
Silva et al_2011	24	TA agar		unevolved	Wt	-0.0317757	0.968224	0.0018692	3	0.00323755	ancestral	ancestral without mutation	K12 MG1655	acquired + mutation	H526N(RP4)	4	3-4	rpoB/aphA/blaTem/tet(A)	H526N/RP4	5	5	none		0	0	none			chr/plasmid	positive	RP4	conjugative	conjugative	3	1	AMP/ KAN/TET	3	60.1	1	blaTem	IncP1	IncP	60.1
Silva et al_2011	24	TA agar		unevolved	Wt	-0.0130841	0.986916	0.0084112	3	0.0145686	ancestral	ancestral without mutation	K12 MG1655	mutation	H526N(RP4)	1	1	rpoB	H526N	3	3	none		0	0	none
Silva et al_2011	24	TA agar		unevolved	Wt	-0.071028	0.928972	0.006542	3	0.0113311	ancestral	ancestral without mutation	K12 MG1655	acquired	H526N(RP4)	3	3-4	aphA/blaTem/tet(A)	RP4	3	3	none		0	0	none					RP4	conjugative	conjugative	3	1	AMP/ KAN/TET	3	60.1	1	blaTem	IncP1	IncP	60.1
Silva et al_2011	24	TA agar		unevolved	Wt	-0.0691589	0.930841	0.0121496	3	0.0210437	ancestral	ancestral without mutation	K12 MG1655	acquired + mutation	R529H(RP4)	4	3-4	rpoB/aphA/blaTem/tet(A)	R529H/RP4	5	5	none		0	0	none			chr/plasmid	positive	RP4	conjugative	conjugative	3	1	AMP/ KAN/TET	3	60.1	1	blaTem	IncP1	IncP	60.1
Silva et al_2011	24	TA agar		unevolved	Wt	-0.262617	0.737383	0.0401869	3	0.0696058	ancestral	ancestral without mutation	K12 MG1655	mutation	R529H(RP4)	1	1	rpoB	R529H	3	3	none		0	0	none
Silva et al_2011	24	TA agar		unevolved	Wt	-0.0700935	0.929906	0.0102804	3	0.0178062	ancestral	ancestral without mutation	K12 MG1655	acquired	R529H(RP4)	3	3-4	aphA/blaTem/tet(A)	RP4	3	3	none		0	0	none					RP4	conjugative	conjugative	3	1	AMP/ KAN/TET	3	60.1	1	blaTem	IncP1	IncP	60.1
Silva et al_2011	24	TA agar		unevolved	Wt	-0.0794393	0.920561	0.0074767	3	0.01295	ancestral	ancestral without mutation	K12 MG1655	acquired + mutation	K88R(RP4)	4	3-4	rpsL/aphA/blaTem/tet(A)	K88R/RP4	3	3	none		0	0	none			chr/plasmid	null	RP4	conjugative	conjugative	3	1	AMP/ KAN/TET	3	60.1	1	blaTem	IncP1	IncP	60.1
Silva et al_2011	24	TA agar		unevolved	Wt	-0.272897	0.727103	0.017757	3	0.030756	ancestral	ancestral without mutation	K12 MG1655	mutation	K88R(RP4)	1	1	rpsL	K88R	1	1	none		0	0	none
Silva et al_2011	24	TA agar		unevolved	Wt	-0.0700935	0.929906	0.0074767	3	0.01295	ancestral	ancestral without mutation	K12 MG1655	acquired	K88R(RP4)	3	3-4	aphA/blaTem/tet(A)	RP4	3	3	none		0	0	none					RP4	conjugative	conjugative	3	1	AMP/ KAN/TET	3	60.1	1	blaTem	IncP1	IncP	60.1
Tang et al_2022	24	LB		unevolved	Wr	-0.574803	0.425197	0.0340955	3	0.0590551	ancestral	ancestral without plasmid	TOP10	acquired	PRS2-1	8	5+	tet(X)/ aph(3')-Ia/ aph(6)-Id/ aadA22/ aph(3'')-Ib/ sul2/ floR/ blaTEM-215	IncFII	5	5	none		0	0	none					PRS2-1	conjugative	conjugative		1			310	1	blaTEM	IncFII	IncF	310
Tang et al_2022	24	LB		unevolved	Wr	-0.456693	0.543307	0.0272764	3	0.0472441	ancestral	ancestral without plasmid	TOP10	acquired	PRF65-1	8	5+	tet(X)/ aph(3')-Ia/ aph(6)-Id/ aadA22/ aph(3'')-Ib/ sul2/ floR/ blaTEM-215	IncFII	5	5	none		0	0	none					PRF65-1	conjugative	conjugative		1			113	1	blaTEM	IncFII	IncF	113
Tang et al_2022	24	LB		unevolved	Wr	-0.185039	0.814961	0.0204573	3	0.0354331	ancestral	ancestral without plasmid	TOP10	acquired	PRF71-1	8	5+	tet(X)/ aph(3')-Ia/ aph(6)-Id/ aadA22/ aph(3'')-Ib/ sul2/ floR/ blaTEM-215	IncFII	5	5	none		0	0	none					PRF71-1	conjugative	conjugative		1			112	1	blaTEM	IncFII	IncF	112
Tang et al_2022	24	LB		unevolved	Wr	-0.125984	0.874016	0.0272764	3	0.0472441	ancestral	ancestral without plasmid	TOP10	acquired	pRF154-1	8	5+	tet(X)/ aph(3')-Ia/ aph(6)-Id/ aadA22/ aph(3'')-Ib/ sul2/ floR/ blaTEM-215	IncFII	5	5	none		0	0	none					pRF154-1	conjugative	conjugative		1			398	1	blaTEM	IncFII	IncF	398
Tang et al_2022	24	LB		unevolved	Wr	-0.0669291	0.933071	0.07501	3	0.129921	ancestral	ancestral without plasmid	TOP10	acquired	PRF2-1	8	5+	tet(X)/ aph(3')-Ia/ aph(6)-Id/ aadA22/ aph(3'')-Ib/ sul2/ floR/ blaTEM-215	IncFII	5	5	none		0	0	none					PRF2-1	conjugative	conjugative		1			117	1	blaTEM	IncFII	IncF	117
Tang et al_2022	48	LB		unevolved	Wr	-0.0669291	0.933071	0.07501	3	0.129921	ancestral	ancestral without plasmid	TOP10	acquired	PRF12-1	8	5+	tet(X)/ aph(3')-Ia/ aph(6)-Id/ aadA22/ aph(3'')-Ib/ sul2/ floR/ blaTEM-215	IncFII	5	5	none		0	0	none					PRF12-1	conjugative	conjugative		1			216	1	blaTEM	IncFII	IncF	216
Tang et al_2022	48	LB		unevolved	Wr	-0.345238	0.654762	0.0137464	3	0.0238095	ancestral	ancestral without plasmid	TOP10	acquired	pRF65-1	8	5+	tet(X)/ aph(3')-Ia/ aph(6)-Id/ aadA22/ aph(3'')-Ib/ sul2/ floR/ blaTEM-215	IncFII	5	5	none		0	0	none					pRF65-1	conjugative	conjugative		1			113	1	blaTEM	IncFII	IncF	113
Tang et al_2022	48	LB		unevolved	Wr	-0.261905	0.738095	0.0137465	3	0.0238096	ancestral	ancestral without plasmid	TOP10	acquired	PRS2-1	8	5+	tet(X)/ aph(3')-Ia/ aph(6)-Id/ aadA22/ aph(3'')-Ib/ sul2/ floR/ blaTEM-215	IncFII	5	5	none		0	0	none					PRS2-1	conjugative	conjugative		1			310	1	blaTEM	IncFII	IncF	310
Tang et al_2022	48	LB		unevolved	Wr	-0.214286	0.785714	0.0206197	3	0.0357143	ancestral	ancestral without plasmid	TOP11	acquired	pRF12-1	8	5+	tet(X)/ aph(3')-Ia/ aph(6)-Id/ aadA22/ aph(3'')-Ib/ sul2/ floR/ blaTEM-215	IncFII	5	5	none		0	0	none					pRF12-1	conjugative	conjugative		1			216	1	blaTEM	IncFII	IncF	216
Tang et al_2022	48	LB		unevolved	Wr	-0.178571	0.821429	0.00687318	3	0.0119047	ancestral	ancestral without plasmid	TOP10	acquired	PRF154-1	8	5+	tet(X)/ aph(3')-Ia/ aph(6)-Id/ aadA22/ aph(3'')-Ib/ sul2/ floR/ blaTEM-215	IncFII	5	5	none		0	0	none					PRF154-1	conjugative	conjugative		1			398	1	blaTEM	IncFII	IncF	398
Tang et al_2022	48	LB		unevolved	Wr	-0.166667	0.833333	0.0274929	3	0.0476191	ancestral	ancestral without plasmid	TOP10	acquired	pRF12-1	8	5+	tet(X)/ aph(3')-Ia/ aph(6)-Id/ aadA22/ aph(3'')-Ib/ sul2/ floR/ blaTEM-215	IncFII	5	5	none		0	0	none					pRF71-1	conjugative	conjugative		1			112	1	blaTEM	IncFII	IncF	112
Tang et al_2022	48	LB		unevolved	Wr	0.202381	1.20238	0.0549857	3	0.095238	ancestral	ancestral without plasmid	TOP10	acquired	pRF2-1	8	5+	tet(X)/ aph(3')-Ia/ aph(6)-Id/ aadA22/ aph(3'')-Ib/ sul2/ floR/ blaTEM-215	IncFII	5	5	none		0	0	none					pRF2-1	conjugative	conjugative		1			117	1	blaTEM	IncFII	IncF	117
Tang et al_2022	72	LB		unevolved	Wr	-0.47619	0.52381	0.0274929	3	0.0476191	ancestral	ancestral without plasmid	TOP10	acquired	PRF65-1	8	5+	tet(X)/ aph(3')-Ia/ aph(6)-Id/ aadA22/ aph(3'')-Ib/ sul2/ floR/ blaTEM-215	IncFII	5	5	none		0	0	none					PRF65-1	conjugative	conjugative		1			113	1	blaTEM	IncFII	IncF	113
Tang et al_2022	72	LB		unevolved	Wr	-0.27381	0.72619	0.0001	3	0.0001	ancestral	ancestral without plasmid	TOP10	acquired	pRF154-1	8	5+	tet(X)/ aph(3')-Ia/ aph(6)-Id/ aadA22/ aph(3'')-Ib/ sul2/ floR/ blaTEM-215	IncFII	5	5	none		0	0	none					pRF154-1	conjugative	conjugative		1			398	1	blaTEM	IncFII	IncF	398
Tang et al_2022	72	LB		unevolved	Wr	-0.22619	0.77381	0.0206197	3	0.0357143	ancestral	ancestral without plasmid	TOP10	acquired	PRS2-1	8	5+	tet(X)/ aph(3')-Ia/ aph(6)-Id/ aadA22/ aph(3'')-Ib/ sul2/ floR/ blaTEM-215	IncFII	5	5	none		0	0	none					PRS2-1	conjugative	conjugative		1			310	1	blaTEM	IncFII	IncF	310
Tang et al_2022	72	LB		unevolved	Wr	-0.22619	0.77381	0.0274929	3	0.0476191	ancestral	ancestral without plasmid	TOP10	acquired	pRF71-1	8	5+	tet(X)/ aph(3')-Ia/ aph(6)-Id/ aadA22/ aph(3'')-Ib/ sul2/ floR/ blaTEM-215	IncFII	5	5	none		0	0	none					pRF71-1	conjugative	conjugative		1			112	1	blaTEM	IncFII	IncF	112
Tang et al_2022	72	LB		unevolved	Wr	-0.0595238	0.940476	0.0137464	3	0.0238095	ancestral	ancestral without plasmid	TOP10	acquired	pRF2-1	8	5+	tet(X)/ aph(3')-Ia/ aph(6)-Id/ aadA22/ aph(3'')-Ib/ sul2/ floR/ blaTEM-215	IncFII	5	5	none		0	0	none					pRF2-1	conjugative	conjugative		1			117	1	blaTEM	IncFII	IncF	117
Tang et al_2022	72	LB		unevolved	Wr	0.166667	1.16667	0.0206197	3	0.0357143	ancestral	ancestral without plasmid	TOP10	acquired	pRF12-1	8	5+	tet(X)/ aph(3')-Ia/ aph(6)-Id/ aadA22/ aph(3'')-Ib/ sul2/ floR/ blaTEM-215	IncFII	5	5	none		0	0	none					pRF12-1	conjugative	conjugative		1			216	1	blaTEM	IncFII	IncF	216
Tang et al_2022	24	LB		unevolved	Wr	-0.64	0.36	0.0415692	3	0.072	ancestral	ancestral without plasmid	TOP10	acquired	prW7-1	13	5+	tet(X)/ aac(6')-Ib-cr/ aph(3'')-Ib/ aph(6)-Id/ aadA5/ aac(3)-IId/ mph(A)/ dfrA17/ sul1/ sul2/ tet(B)/ blaTEM-1B/ blaOXA-1/ blaCTX-M-15	IncFIA	7	7	none		0	0	none					prW7-1	conjugative	conjugative		1			194	3	blaTEM-1B/ blaOXA-1/ blaCTX-M-15	IncFIA	IncF	194
Tang et al_2022	48	LB		unevolved	Wr	-0.028	0.972	0.0277128	3	0.048	ancestral	ancestral without plasmid	TOP10	acquired	prW7-1	13	5+	tet(X)/ aac(6')-Ib-cr/ aph(3'')-Ib/ aph(6)-Id/ aadA5/ aac(3)-IId/ mph(A)/ dfrA17/ sul1/ sul2/ tet(B)/ blaTEM-1B/ blaOXA-1/ blaCTX-M-15	IncFIA	7	7	none		0	0	none					prW7-1	conjugative	conjugative		1			194	3	blaTEM-1B/ blaOXA-1/ blaCTX-M-15	IncFIA	IncF	194
Tang et al_2022	72	LB		unevolved	Wr	0.128	1.128	0.069282	3	0.12	ancestral	ancestral without plasmid	TOP10	acquired	prW7-1	13	5+	tet(X)/ aac(6')-Ib-cr/ aph(3'')-Ib/ aph(6)-Id/ aadA5/ aac(3)-IId/ mph(A)/ dfrA17/ sul1/ sul2/ tet(B)/ blaTEM-1B/ blaOXA-1/ blaCTX-M-15	IncFIA	7	7	none		0	0	none					prW7-1	conjugative	conjugative		1			194	3	blaTEM-1B/ blaOXA-1/ blaCTX-M-15	IncFIA	IncF	194
Tang et al_2022	24	LB		unevolved	Wr	-0.316	0.684	0.0277128	3	0.048	ancestral	ancestral without plasmid	TOP10	acquired	PRS6-2	13	5+	tet(X)/ aac(6')-Ib-cr/ aph(3'')-Ib/ aph(6)-Id/ aadA5/ aac(3)-IId/ mph(A)/ dfrA17/ sul1/ sul2/ tet(B)/ blaTEM-1B/ blaOXA-1/ blaCTX-M-15	IncFIA	7	7	none		0	0	none					PRS6-2	conjugative	conjugative		1			244	3	blaTEM-1B/ blaOXA-1/ blaCTX-M-15	IncFIA	IncF	244
Tang et al_2022	48	LB		unevolved	Wr	-0.208	0.792	0.0138564	3	0.024	ancestral	ancestral without plasmid	TOP10	acquired	PRS6-2	13	5+	tet(X)/ aac(6')-Ib-cr/ aph(3'')-Ib/ aph(6)-Id/ aadA5/ aac(3)-IId/ mph(A)/ dfrA17/ sul1/ sul2/ tet(B)/ blaTEM-1B/ blaOXA-1/ blaCTX-M-15	IncFIA	7	7	none		0	0	none					PRS6-2	conjugative	conjugative		1			244	3	blaTEM-1B/ blaOXA-1/ blaCTX-M-15	IncFIA	IncF	244
Tang et al_2022	72	LB		unevolved	Wr	-0.136	0.864	0.0069282	3	0.012	ancestral	ancestral without plasmid	TOP10	acquired	PRS6-2	13	5+	tet(X)/ aac(6')-Ib-cr/ aph(3'')-Ib/ aph(6)-Id/ aadA5/ aac(3)-IId/ mph(A)/ dfrA17/ sul1/ sul2/ tet(B)/ blaTEM-1B/ blaOXA-1/ blaCTX-M-15	IncFIA	7	7	none		0	0	none					PRS6-2	conjugative	conjugative		1			244	3	blaTEM-1B/ blaOXA-1/ blaCTX-M-15	IncFIA	IncF	244
Tang et al_2022	24	LB		unevolved	Wr	-0.076	0.924	0.034641	3	0.06	ancestral	ancestral without plasmid	TOP10	acquired	pRS6-1	13	5+	tet(X)/ aac(6')-Ib-cr/ aph(3'')-Ib/ aph(6)-Id/ aadA5/ aac(3)-IId/ mph(A)/ dfrA17/ sul1/ sul2/ tet(B)/ blaTEM-1B/ blaOXA-1/ blaCTX-M-15	IncFIA	7	7	none		0	0	none					pRS6-1	conjugative	conjugative		1			138	3	blaTEM-1B/ blaOXA-1/ blaCTX-M-15	IncFIA	IncF	138
Tang et al_2022	48	LB		unevolved	Wr	-0.148	0.852	0.0277128	3	0.048	ancestral	ancestral without plasmid	TOP10	acquired	pRS6-1	13	5+	tet(X)/ aac(6')-Ib-cr/ aph(3'')-Ib/ aph(6)-Id/ aadA5/ aac(3)-IId/ mph(A)/ dfrA17/ sul1/ sul2/ tet(B)/ blaTEM-1B/ blaOXA-1/ blaCTX-M-15	IncFIA	7	7	none		0	0	none					pRS6-1	conjugative	conjugative		1			138	3	blaTEM-1B/ blaOXA-1/ blaCTX-M-15	IncFIA	IncF	138
Tang et al_2022	72	LB		unevolved	Wr	-0.136	0.864	0.0138564	3	0.024	ancestral	ancestral without plasmid	TOP10	acquired	pRS6-1	13	5+	tet(X)/ aac(6')-Ib-cr/ aph(3'')-Ib/ aph(6)-Id/ aadA5/ aac(3)-IId/ mph(A)/ dfrA17/ sul1/ sul2/ tet(B)/ blaTEM-1B/ blaOXA-1/ blaCTX-M-15	IncFIA	7	7	none		0	0	none					pRS6-1	conjugative	conjugative		1			138	3	blaTEM-1B/ blaOXA-1/ blaCTX-M-15	IncFIA	IncF	138
Tang et al_2022	24	LB		unevolved	Wr	0.068	1.068	0.0138564	3	0.024	ancestral	ancestral without plasmid	TOP10	acquired	pRS3-2	13	5+	tet(X)/ aac(6')-Ib-cr/ aph(3'')-Ib/ aph(6)-Id/ aadA5/ aac(3)-IId/ mph(A)/ dfrA17/ sul1/ sul2/ tet(B)/ blaTEM-1B/ blaOXA-1/ blaCTX-M-15	IncFIA	7	7	none		0	0	none					pRS3-2	conjugative	conjugative		1			136	3	blaTEM-1B/ blaOXA-1/ blaCTX-M-15	IncFIA	IncF	136
Tang et al_2022	48	LB		unevolved	Wr	0.128	1.128	0.0484974	3	0.084	ancestral	ancestral without plasmid	TOP10	acquired	pRS3-2	13	5+	tet(X)/ aac(6')-Ib-cr/ aph(3'')-Ib/ aph(6)-Id/ aadA5/ aac(3)-IId/ mph(A)/ dfrA17/ sul1/ sul2/ tet(B)/ blaTEM-1B/ blaOXA-1/ blaCTX-M-15	IncFIA	7	7	none		0	0	none					pRS3-2	conjugative	conjugative		1			136	3	blaTEM-1B/ blaOXA-1/ blaCTX-M-15	IncFIA	IncF	136
Tang et al_2022	72	LB		unevolved	Wr	0.068	1.068	0.0762102	3	0.132	ancestral	ancestral without plasmid	TOP10	acquired	pRS3-2	13	5+	tet(X)/ aac(6')-Ib-cr/ aph(3'')-Ib/ aph(6)-Id/ aadA5/ aac(3)-IId/ mph(A)/ dfrA17/ sul1/ sul2/ tet(B)/ blaTEM-1B/ blaOXA-1/ blaCTX-M-15	IncFIA	7	7	none		0	0	none					pRS3-2	conjugative	conjugative		1			136	3	blaTEM-1B/ blaOXA-1/ blaCTX-M-15	IncFIA	IncF	136
Tang et al_2022	24	LB		unevolved	Wr	-0.35	0.65	0.0288675	3	0.05	ancestral	ancestral without plasmid	TOP10	acquired	PRS3-1	14	5+	tet(X)+ aac(6')-Ib-cr/ aph(3')-Ib/ aph(6)-Id/ aadA5/ aac(3)-IId/ mph(A)/ dfrA17/ sul1/ sul2/ tet(B)/ blaTEM-1B/ blaOXA-1/ blaCTX-M-15	IncFIB	7	7	none		0	0	none					PRS3-1	conjugative	conjugative		1			136	3	blaTEM-1B/ blaOXA-1/ blaCTX-M-15	IncFIB	IncF	136
Tang et al_2022	48	LB		unevolved	Wr	-0.2	0.8	0.00721688	3	0.0125	ancestral	ancestral without plasmid	TOP10	acquired	PRS3-1	14	5+	tet(X)+ aac(6')-Ib-cr/ aph(3')-Ib/ aph(6)-Id/ aadA5/ aac(3)-IId/ mph(A)/ dfrA17/ sul1/ sul2/ tet(B)/ blaTEM-1B/ blaOXA-1/ blaCTX-M-15	IncFIB	7	7	none		0	0	none					PRS3-1	conjugative	conjugative		1			136	3	blaTEM-1B/ blaOXA-1/ blaCTX-M-15	IncFIB	IncF	136
Tang et al_2022	72	LB		unevolved	Wr	-0.7625	0.2375	0.0433013	3	0.075	ancestral	ancestral without plasmid	TOP10	acquired	PRS3-1	14	5+	tet(X)+ aac(6')-Ib-cr/ aph(3')-Ib/ aph(6)-Id/ aadA5/ aac(3)-IId/ mph(A)/ dfrA17/ sul1/ sul2/ tet(B)/ blaTEM-1B/ blaOXA-1/ blaCTX-M-15	IncFIB	7	7	none		0	0	none					PRS3-1	conjugative	conjugative		1			136	3	blaTEM-1B/ blaOXA-1/ blaCTX-M-15	IncFIB	IncF	136
Tang et al_2022	24	LB		unevolved	Wr	-0.1875	0.8125	0.0216506	3	0.0375	ancestral	ancestral without plasmid	TOP10	acquired	PRF162-1	14	5+	tet(X)+ aac(6')-Ib-cr/ aph(3')-Ib/ aph(6)-Id/ aadA5/ aac(3)-IId/ mph(A)/ dfrA17/ sul1/ sul2/ tet(B)/ blaTEM-1B/ blaOXA-1/ blaCTX-M-15	IncFIB	7	7	none		0	0	none					PRF162-1	conjugative	conjugative		1			138	3	blaTEM-1B/ blaOXA-1/ blaCTX-M-15	IncFIB	IncF	138
Tang et al_2022	48	LB		unevolved	Wr	-0.05	0.95	0.0288675	3	0.05	ancestral	ancestral without plasmid	TOP10	acquired	PRF162-1	14	5+	tet(X)+ aac(6')-Ib-cr/ aph(3')-Ib/ aph(6)-Id/ aadA5/ aac(3)-IId/ mph(A)/ dfrA17/ sul1/ sul2/ tet(B)/ blaTEM-1B/ blaOXA-1/ blaCTX-M-15	IncFIB	7	7	none		0	0	none					PRF162-1	conjugative	conjugative		1			138	3	blaTEM-1B/ blaOXA-1/ blaCTX-M-15	IncFIB	IncF	138
Tang et al_2022	72	LB		unevolved	Wr	-0.275	0.725	0.0216506	3	0.0375	ancestral	ancestral without plasmid	TOP10	acquired	PRF162-1	14	5+	tet(X)+ aac(6')-Ib-cr/ aph(3')-Ib/ aph(6)-Id/ aadA5/ aac(3)-IId/ mph(A)/ dfrA17/ sul1/ sul2/ tet(B)/ blaTEM-1B/ blaOXA-1/ blaCTX-M-15	IncFIB	7	7	none		0	0	none					PRF162-1	conjugative	conjugative		1			138	3	blaTEM-1B/ blaOXA-1/ blaCTX-M-15	IncFIB	IncF	138
Tang et al_2022	24	LB		unevolved	Wr	-0.1125	0.8875	0.0216506	3	0.0375	ancestral	ancestral without plasmid	TOP10	acquired	pRF138-1	14	5+	tet(X)+ aac(6')-Ib-cr/ aph(3')-Ib/ aph(6)-Id/ aadA5/ aac(3)-IId/ mph(A)/ dfrA17/ sul1/ sul2/ tet(B)/ blaTEM-1B/ blaOXA-1/ blaCTX-M-15	IncFIB	7	7	none		0	0	none					pRF138-1	conjugative	conjugative		1			140	3	blaTEM-1B/ blaOXA-1/ blaCTX-M-15	IncFIB	IncF	140
Tang et al_2022	48	LB		unevolved	Wr	-0.1875	0.8125	0.0433013	3	0.075	ancestral	ancestral without plasmid	TOP10	acquired	pRF138-1	14	5+	tet(X)+ aac(6')-Ib-cr/ aph(3')-Ib/ aph(6)-Id/ aadA5/ aac(3)-IId/ mph(A)/ dfrA17/ sul1/ sul2/ tet(B)/ blaTEM-1B/ blaOXA-1/ blaCTX-M-15	IncFIB	7	7	none		0	0	none					pRF138-1	conjugative	conjugative		1			140	3	blaTEM-1B/ blaOXA-1/ blaCTX-M-15	IncFIB	IncF	140
Tang et al_2022	72	LB		unevolved	Wr	-0.2125	0.7875	0.0288675	3	0.05	ancestral	ancestral without plasmid	TOP10	acquired	pRF138-1	14	5+	tet(X)+ aac(6')-Ib-cr/ aph(3')-Ib/ aph(6)-Id/ aadA5/ aac(3)-IId/ mph(A)/ dfrA17/ sul1/ sul2/ tet(B)/ blaTEM-1B/ blaOXA-1/ blaCTX-M-15	IncFIB	7	7	none		0	0	none					pRF138-1	conjugative	conjugative		1			140	3	blaTEM-1B/ blaOXA-1/ blaCTX-M-15	IncFIB	IncF	140
Tang et al_2022	24	LB		unevolved	Wr	0.45	1.45	0.0360844	3	0.0625	ancestral	ancestral without plasmid	TOP10	acquired	pRF94-1	14	5+	tet(X)+ aac(6')-Ib-cr/ aph(3')-Ib/ aph(6)-Id/ aadA5/ aac(3)-IId/ mph(A)/ dfrA17/ sul1/ sul2/ tet(B)/ blaTEM-1B/ blaOXA-1/ blaCTX-M-15	IncFIB	7	7	none		0	0	none					pRF94-1	conjugative	conjugative		1			170	3	blaTEM-1B/ blaOXA-1/ blaCTX-M-15	IncFIB	IncF	170
Tang et al_2022	48	LB		unevolved	Wr	0.1	1.1	0.0288675	3	0.05	ancestral	ancestral without plasmid	TOP10	acquired	pRF94-1	14	5+	tet(X)+ aac(6')-Ib-cr/ aph(3')-Ib/ aph(6)-Id/ aadA5/ aac(3)-IId/ mph(A)/ dfrA17/ sul1/ sul2/ tet(B)/ blaTEM-1B/ blaOXA-1/ blaCTX-M-15	IncFIB	7	7	none		0	0	none					pRF94-1	conjugative	conjugative		1			170	3	blaTEM-1B/ blaOXA-1/ blaCTX-M-15	IncFIB	IncF	170
Tang et al_2022	72	LB		unevolved	Wr	-0.05	0.95	0.0288675	3	0.05	ancestral	ancestral without plasmid	TOP10	acquired	pRF94-1	14	5+	tet(X)+ aac(6')-Ib-cr/ aph(3')-Ib/ aph(6)-Id/ aadA5/ aac(3)-IId/ mph(A)/ dfrA17/ sul1/ sul2/ tet(B)/ blaTEM-1B/ blaOXA-1/ blaCTX-M-15	IncFIB	7	7	none		0	0	none					pRF94-1	conjugative	conjugative		1			170	3	blaTEM-1B/ blaOXA-1/ blaCTX-M-15	IncFIB	IncF	170
Tang et al_2022	24	LB		unevolved	Wr	-0.367188	0.632812	0.0202975	3	0.0351563	ancestral	ancestral without plasmid	TOP10	acquired	PRF55-1	NA	NA	tet(X)/mcr-1 + autres	IncX1	2	2	none		0	0	none					PRF55-1	conjugative	conjugative		1			130			IncX1	IncX	130
Tang et al_2022	48	LB		unevolved	Wr	-0.636719	0.363281	0.0135316	3	0.0234375	ancestral	ancestral without plasmid	TOP10	acquired	PRF55-1	NA	NA	tet(X)/mcr-1 + autres	IncX1	2	2	none		0	0	none					PRF55-1	conjugative	conjugative		1			130			IncX1	IncX	130
Tang et al_2022	72	LB		unevolved	Wr	-0.378906	0.621094	0.0202974	3	0.0351562	ancestral	ancestral without plasmid	TOP10	acquired	PRF55-1	NA	NA	tet(X)/mcr-1 + autres	IncX1	2	2	none		0	0	none					PRF55-1	conjugative	conjugative		1			130			IncX1	IncX	130
Tang et al_2022	24	LB		unevolved	Wr	-0.320312	0.679688	0.0541266	3	0.09375	ancestral	ancestral without plasmid	TOP10	acquired	PRF14-1	NA	NA	tet(X)/mcr-1 + autres	IncX1	2	2	none		0	0	none					PRF14-1	conjugative	conjugative		1			50			IncX1	IncX	50
Tang et al_2022	48	LB		unevolved	Wr	-0.238281	0.761719	0.0947216	3	0.164063	ancestral	ancestral without plasmid	TOP10	acquired	PRF14-1	NA	NA	tet(X)/mcr-1 + autres	IncX1	2	2	none		0	0	none					PRF14-1	conjugative	conjugative		1			50			IncX1	IncX	50
Tang et al_2022	72	LB		unevolved	Wr	-0.273438	0.726562	0.0744241	3	0.128906	ancestral	ancestral without plasmid	TOP10	acquired	PRF14-1	NA	NA	tet(X)/mcr-1 + autres	IncX1	2	2	none		0	0	none					PRF14-1	conjugative	conjugative		1			50			IncX1	IncX	50
Tang et al_2022	24	LB		unevolved	Wr	-0.0742187	0.925781	0.00676579	3	0.0117187	ancestral	ancestral without plasmid	TOP10	acquired	pRF14-2	NA	NA	tet(X)/mcr-1 + autres	IncX1	2	2	none		0	0	none					pRF14-2	conjugative	conjugative		1			170			IncX1	IncX	170
Tang et al_2022	48	LB		unevolved	Wr	-0.132812	0.867188	0.0608924	3	0.105469	ancestral	ancestral without plasmid	TOP10	acquired	pRF14-2	NA	NA	tet(X)/mcr-1 + autres	IncX1	2	2	none		0	0	none					pRF14-2	conjugative	conjugative		1			170			IncX1	IncX	170
Tang et al_2022	72	LB		unevolved	Wr	-0.179688	0.820312	0.0811899	3	0.140625	ancestral	ancestral without plasmid	TOP10	acquired	pRF14-2	NA	NA	tet(X)/mcr-1 + autres	IncX1	2	2	none		0	0	none					pRF14-2	conjugative	conjugative		1			170			IncX1	IncX	170
Tang et al_2022	24	LB		unevolved	Wr	-0.392857	0.607143	0.0001	3	0.0001	ancestral	ancestral without plasmid	TOP10	acquired	pRF173-1	10	5+	tet(X)/ aph(3')-Ia/ aadA8/ lnu(F)/ sul3/ tet(A)/ aph(6)-Id/ floR/ ARR-2/ dfrA14	IncA/C2	7	7	none		0	0	none					pRF173-1	conjugative	conjugative		1			110	0	none	IncA/C2	IncA/C	110
Tang et al_2022	48	LB		unevolved	Wr	-0.380952	0.619048	0.00687324	3	0.0119048	ancestral	ancestral without plasmid	TOP10	acquired	pRF173-1	10	5+	tet(X)/ aph(3')-Ia/ aadA8/ lnu(F)/ sul3/ tet(A)/ aph(6)-Id/ floR/ ARR-2/ dfrA14	IncA/C2	7	7	none		0	0	none					pRF173-1	conjugative	conjugative		1			110	0	none	IncA/C2	IncA/C	110
Tang et al_2022	72	LB		unevolved	Wr	-0.321429	0.678571	0.0137465	3	0.0238096	ancestral	ancestral without plasmid	TOP10	acquired	pRF173-1	10	5+	tet(X)/ aph(3')-Ia/ aadA8/ lnu(F)/ sul3/ tet(A)/ aph(6)-Id/ floR/ ARR-2/ dfrA14	IncA/C2	7	7	none		0	0	none					pRF173-1	conjugative	conjugative		1			110	0	none	IncA/C2	IncA/C	110
Tang et al_2022	24	LB		unevolved	Wr	0	1	0.0001	3	0.0001	ancestral	ancestral without plasmid	TOP10	acquired	pRF25-1	13	5+	tet(X)/ aac(6')-Ib-cr/ aph(3'')-Ib/ aph(6)-Id/ aadA5/ aac(3)-IId/ mph(A)/ dfrA17/ sul1/ sul2/ tet(B)/ blaTEM-1B/ blaOXA-1/ blaCTX-M-15	IncQ1	7	7	none		0	0	none					pRF25-1	conjugative	conjugative		1			128	3	blaTEM-1B/ blaOXA-1/ blaCTX-M-15	IncQ1	IncQ	128
Tang et al_2022	48	LB		unevolved	Wr	-0.25	0.75	0.0274928	3	0.047619	ancestral	ancestral without plasmid	TOP10	acquired	pRF25-1	13	5+	tet(X)/ aac(6')-Ib-cr/ aph(3'')-Ib/ aph(6)-Id/ aadA5/ aac(3)-IId/ mph(A)/ dfrA17/ sul1/ sul2/ tet(B)/ blaTEM-1B/ blaOXA-1/ blaCTX-M-15	IncQ1	7	7	none		0	0	none					pRF25-1	conjugative	conjugative		1			128	3	blaTEM-1B/ blaOXA-1/ blaCTX-M-15	IncQ1	IncQ	128
Tang et al_2022	72	LB		unevolved	Wr	-0.333333	0.666667	0.0137464	3	0.0238095	ancestral	ancestral without plasmid	TOP10	acquired	pRF25-1	13	5+	tet(X)/ aac(6')-Ib-cr/ aph(3'')-Ib/ aph(6)-Id/ aadA5/ aac(3)-IId/ mph(A)/ dfrA17/ sul1/ sul2/ tet(B)/ blaTEM-1B/ blaOXA-1/ blaCTX-M-15	IncQ1	7	7	none		0	0	none					pRF25-1	conjugative	conjugative		1			128	3	blaTEM-1B/ blaOXA-1/ blaCTX-M-15	IncQ1	IncQ	128
Tazzyman and Hall_2015	24	LB	54	unevolved	Wr	-0.0863458	0.913654	0.0163998	6	0.0401712	ancestral	ancestral without mutation	K12 MG1655	mutation	cip	1	1	gyrA	D87G	1	1	none		0	0	none
Tazzyman and Hall_2015	24	LB	54	unevolved	Wr	-0.0719549	0.928045	0.0262111	6	0.0642037	ancestral	ancestral without mutation	K12 MG1655	mutation	rif	1	1	rpoB	S512F	3	3	none		0	0	none
Tazzyman and Hall_2015	24	LB	54	unevolved	Wr	-0.275347	0.724653	0.0216237	6	0.0529671	ancestral	ancestral without mutation	K12 MG1655	mutation	str	1	1	rpsL	K43N	1	1	none		0	0	none
Trindade_2009	24	LB		unevolved	Wt	0.0315789	1.03158	0.00877193	5	0.0196146	ancestral	ancestral without mutation	K12 MG1655	mutation		1	1	rpsL	K43R	1	1	none		0	0	none
Trindade_2009	24	LB		unevolved	Wt	0.045614	1.04561	0.0105263	5	0.0235376	ancestral	ancestral without mutation	K12 MG1655	mutation		2	2	rpsL/gyrA	K34R/D87G	2	2	none		0	0	none
Trindade_2009	24	LB		unevolved	Wt	-0.238596	0.761404	0.0157895	5	0.0353063	ancestral	ancestral without mutation	K12 MG1655	mutation		1	1	rpsL	K88E	1	1	none		0	0	none
Trindade_2009	24	LB		unevolved	Wt	-0.180702	0.819298	0.0105263	5	0.0235376	ancestral	ancestral without mutation	K12 MG1655	mutation		2	2	rpsL/gyrA	K88E/D87G	2	2	none		0	0	none
Trindade_2009	24	LB		unevolved	Wt	-0.240351	0.759649	0.0175439	5	0.0392293	ancestral	ancestral without mutation	K12 MG1655	mutation		1	1	rpsL	K88E	1	1	none		0	0	none
Trindade_2009	24	LB		unevolved	Wt	-0.173684	0.826316	0.0473684	5	0.105919	ancestral	ancestral without mutation	K12 MG1655	mutation		2	2	rpsL/gyrA	K88E/S83L	2	2	none		0	0	none
Trindade_2009	24	LB		unevolved	Wt	0	1	0.0105263	5	0.0235376	ancestral	ancestral without mutation	K12 MG1655	mutation		2	2	rpsL/gyrA	K88R/D87G	2	2	none		0	0	none
Trindade_2009	24	LB		unevolved	Wt	-0.142105	0.857895	0.00350877	5	0.00784585	ancestral	ancestral without mutation	K12 MG1655	mutation		1	1	rpsL	K43N	1	1	none		0	0	none
Trindade_2009	24	LB		unevolved	Wt	-0.0912281	0.908772	0.0298246	5	0.0666897	ancestral	ancestral without mutation	K12 MG1655	mutation		2	2	rpsL/rpoB	K43N/H526Y	4	4	none		0	0	none
Trindade_2009	24	LB		unevolved	Wt	-0.164912	0.835088	0.0298246	5	0.0666897	ancestral	ancestral without mutation	K12 MG1655	mutation		2	2	rpsL/rpoB	K88E/H526L	4	4	none		0	0	none
Trindade_2009	24	LB		unevolved	Wt	-0.0894737	0.910526	0.054386	5	0.121611	ancestral	ancestral without mutation	K12 MG1655	mutation		2	2	rpsL/rpoB	K88E/S512F	4	4	none		0	0	none
Trindade_2009	24	LB		unevolved	Wt	-0.129825	0.870175	0.0122807	5	0.0274605	ancestral	ancestral without mutation	K12 MG1655	mutation		2	2	rpsL/rpoB	K88E/D516V	4	4	none		0	0	none
Trindade_2009	24	LB		unevolved	Wt	-0.022807	0.977193	0.00350877	5	0.00784585	ancestral	ancestral without mutation	K12 MG1655	mutation		1	1	rpsL	K88R	1	1	none		0	0	none
Trindade_2009	24	LB		unevolved	Wt	0.00526316	1.00526	0.00701754	5	0.0156917	ancestral	ancestral without mutation	K12 MG1655	mutation		2	2	rpsL/rpoB	K88R/D516V	4	4	none		0	0	none
Trindade_2009	24	LB		unevolved	Wt	-0.00526316	0.994737	0.0122807	5	0.0274605	ancestral	ancestral without mutation	K12 MG1655	mutation		1	1	gyrA	D87G	1	1	none		0	0	none
Trindade_2009	24	LB		unevolved	Wt	0.00175439	1.00175	0.00526316	5	0.0117688	ancestral	ancestral without mutation	K12 MG1655	mutation		1	1	gyrA	D87G	1	1	none		0	0	none
Trindade_2009	24	LB		unevolved	Wt	0.00350877	1.00351	0.00526316	5	0.0117688	ancestral	ancestral without mutation	K12 MG1655	mutation		1	1	gyrA	gyrA1(S83L)	1	1	none		0	0	none
Trindade_2009	24	LB		unevolved	Wt	-0.0245614	0.975439	0.00526316	5	0.0117688	ancestral	ancestral without mutation	K12 MG1655	mutation		1	1	rpsL	K88R	1	1	none		0	0	none
Trindade_2009	24	LB		unevolved	Wt	0.0368421	1.03684	0.0175439	5	0.0392293	ancestral	ancestral without mutation	K12 MG1655	mutation		2	2	rpoB/gyrA	H526N/D87G	3	3	none		0	0	none
Trindade_2009	24	LB		unevolved	Wt	0	1	0.00701754	5	0.0156917	ancestral	ancestral without mutation	K12 MG1655	mutation		1	1	gyrA	D87G	1	1	none		0	0	none
Trindade_2009	24	LB		unevolved	Wt	-0.0859649	0.914035	0.00877193	5	0.0196146	ancestral	ancestral without mutation	K12 MG1655	mutation		2	2	rpoB/gyrA	I572F/D87G	3	3	none		0	0	none
Trindade_2009	24	LB		unevolved	Wt	0.00701754	1.00702	0.0122807	5	0.0274605	ancestral	ancestral without mutation	K12 MG1655	mutation		1	1	gyrA	D87Y	1	1	none		0	0	none
Trindade_2009	24	LB		unevolved	Wt	0.0157895	1.01579	0.0157895	5	0.0353063	ancestral	ancestral without mutation	K12 MG1655	mutation		2	2	rpoB/gyrA	D516V/D87Y	3	3	none		0	0	none
Trindade_2009	24	LB		unevolved	Wt	0.0263158	1.02632	0.00175439	5	0.00392293	ancestral	ancestral without mutation	K12 MG1655	mutation		1	1	rpoB	H526N	3	3	none		0	0	none
Trindade_2009	24	LB		unevolved	Wt	-0.108772	0.891228	0.00701754	5	0.0156917	ancestral	ancestral without mutation	K12 MG1655	mutation		1	1	rpoB	I572F	3	3	none		0	0	none
Trindade_2009	24	LB		unevolved	Wt	-0.0210526	0.978947	0.00175439	5	0.00392293	ancestral	ancestral without mutation	K12 MG1655	mutation		1	1	rpoB	D516V	3	3	none		0	0	none
Trindade_2009	24	LB		unevolved	Wt	-0.0701754	0.929825	0.0280702	5	0.0627668	ancestral	ancestral without mutation	K12 MG1655	mutation		1	1	rpoB	H526Y	3	3	none		0	0	none
Trindade_2009	24	LB		unevolved	Wt	0.045614	1.04561	0.00350877	5	0.00784585	ancestral	ancestral without mutation	K12 MG1655	mutation		1	1	rpoB	H526L	3	3	none		0	0	none
Trindade_2009	24	LB		unevolved	Wt	-0.0315789	0.968421	0.00877193	5	0.0196146	ancestral	ancestral without mutation	K12 MG1655	mutation		1	1	rpoB	S512F	3	3	none		0	0	none
Trindade_2009	24	LB		unevolved	Wt	-0.0245614	0.975439	0.00526316	5	0.0117688	ancestral	ancestral without mutation	K12 MG1655	mutation		1	1	rpoB	D516V	3	3	none		0	0	none
Trintade et al_2012	24	LB		unevolved	Wt	-0.0372956	0.962704	0.00732546	4	0.0146509	ancestral	ancestral without mutation	K12 MG1655	mutation		1	1	gyrA	D87G	1	1	none				NA
Trintade et al_2012	24	LB		unevolved	Wt	-0.0335012	0.966499	0.00620445	4	0.0124089	ancestral	ancestral without mutation	K12 MG1655	mutation		1	1	gyrA	gyrA1(S83L)	1	1	none				NA
Trintade et al_2012	24	LB		unevolved	Wt	-0.0309959	0.969004	0.00964843	4	0.0192969	ancestral	ancestral without mutation	K12 MG1655	mutation		1	1	gyrA	D87Y	1	1	none				NA
Trintade et al_2012	24	LB		unevolved	Wt	-0.0606136	0.939386	0.0050573	4	0.0101146	ancestral	ancestral without mutation	K12 MG1655	mutation		1	1	rpoB	D516V	3	3	none				NA
Trintade et al_2012	24	LB		unevolved	Wt	-0.0136212	0.986379	0.00570196	4	0.0114039	ancestral	ancestral without mutation	K12 MG1655	mutation		1	1	rpoB	H526N	3	3	none				NA
Trintade et al_2012	24	LB		unevolved	Wt	0.005312	1.00531	0.00590453	4	0.0118091	ancestral	ancestral without mutation	K12 MG1655	mutation		1	1	rpoB	H526L	3	3	none				NA
Trintade et al_2012	24	LB		unevolved	Wt	-0.103685	0.896315	0.016188	4	0.032376	ancestral	ancestral without mutation	K12 MG1655	mutation		1	1	rpoB	H526Y	3	3	none				NA
Trintade et al_2012	24	LB		unevolved	Wt	-0.145654	0.854346	0.00635678	4	0.0127136	ancestral	ancestral without mutation	K12 MG1655	mutation		1	1	rpoB	I572F	3	3	none				NA
Trintade et al_2012	24	LB		unevolved	Wt	-0.0643029	0.935697	0.0202258	4	0.0404516	ancestral	ancestral without mutation	K12 MG1655	mutation		1	1	rpoB	D516Y	3	3	none				NA
Trintade et al_2012	24	LB		unevolved	Wt	-0.0408039	0.959196	0.0101194	4	0.0202388	ancestral	ancestral without mutation	K12 MG1655	mutation		1	1	rpoB	D516N	3	3	none				NA
Trintade et al_2012	24	LB		unevolved	Wt	-0.261904	0.738096	0.0243865	4	0.048773	ancestral	ancestral without mutation	K12 MG1655	mutation		1	1	rpoB	R529H	3	3	none				NA
Trintade et al_2012	24	LB		unevolved	Wt	-0.0652527	0.934747	0.00642442	4	0.0128488	ancestral	ancestral without mutation	K12 MG1655	mutation		1	1	rpoB	S512F	3	3	none				NA
Trintade et al_2012	24	LB		unevolved	Wt	-0.107045	0.892955	0.00777707	4	0.0155541	ancestral	ancestral without mutation	K12 MG1655	mutation		1	1	rpoB	S531F	3	3	none				NA
Trintade et al_2012	24	LB		unevolved	Wt	-0.0957919	0.904208	0.00633871	4	0.0126774	ancestral	ancestral without mutation	K12 MG1655	mutation		1	1	rpoB	H526D	3	3	none				NA
Trintade et al_2012	24	LB		unevolved	Wt	-0.00451633	0.995484	0.00708699	4	0.014174	ancestral	ancestral without mutation	K12 MG1655	mutation		1	1	rpsL	K43R	1	1	none				NA
Trintade et al_2012	24	LB		unevolved	Wt	-0.13386	0.86614	0.0101624	4	0.0203248	ancestral	ancestral without mutation	K12 MG1655	mutation		1	1	rpsL	K43T	1	1	none				NA
Trintade et al_2012	24	LB		unevolved	Wt	-0.275871	0.724129	0.012059	4	0.024118	ancestral	ancestral without mutation	K12 MG1655	mutation		1	1	rpsL	K88E	1	1	none				NA
Trintade et al_2012	24	LB		unevolved	Wt	-0.180808	0.819192	0.00668473	4	0.0133695	ancestral	ancestral without mutation	K12 MG1655	mutation		1	1	rpsL	K43N	1	1	none				NA
Trintade et al_2012	24	LB		unevolved	Wt	-0.0607957	0.939204	0.00588912	4	0.0117782	ancestral	ancestral without mutation	K12 MG1655	mutation		1	1	rpsL	K88R	1	1	none				NA
Trintade et al_2012	24	LB		unevolved	Wt	-0.0270145	0.972985	0.00530539	4	0.0106108	ancestral	ancestral without mutation	K12 MG1655	mutation		1	1	cycA	L432Stop	1	1	none				NA
Trintade et al_2012	24	LB		unevolved	Wt	-0.037728	0.962272	0.00331434	4	0.00662868	ancestral	ancestral without mutation	K12 MG1655	mutation		1	1	cycA	Insertion3bp	1	1	none				NA
Trintade et al_2012	24	LB		unevolved	Wt	-0.0449973	0.955003	0.00670783	4	0.0134157	ancestral	ancestral without mutation	K12 MG1655	mutation		1	1	cycA	S275Stop	1	1	none				NA
Trintade et al_2012	24	LB		unevolved	Wt	-0.0264823	0.973518	0.00598707	4	0.0119741	ancestral	ancestral without mutation	K12 MG1655	mutation		1	1	cycA	V284F	1	1	none				NA
Trintade et al_2012	24	LB		unevolved	Wt	-0.0376236	0.962376	0.00695	4	0.0139	ancestral	ancestral without mutation	K12 MG1655	mutation		1	1	cycA	E237K	1	1	none				NA
Trintade et al_2012	24	LB		unevolved	Wt	-0.0470548	0.952945	0.00371774	4	0.00743549	ancestral	ancestral without mutation	K12 MG1655	mutation		1	1	cycA	S313R	1	1	none				NA
Trintade et al_2012	24	MM		unevolved	Wt	-0.00740866	0.992591	0.00803006	4	0.0160601	ancestral	ancestral without mutation	K12 MG1655	mutation		1	1	gyrA	D87G	1	1	none				NA
Trintade et al_2012	24	MM		unevolved	Wt	-0.00872364	0.991276	0.00721661	4	0.0144332	ancestral	ancestral without mutation	K12 MG1655	mutation		1	1	gyrA	gyrA1(S83L)	1	1	none				NA
Trintade et al_2012	24	MM		unevolved	Wt	0.00631633	1.00632	0.00704384	4	0.0140877	ancestral	ancestral without mutation	K12 MG1655	mutation		1	1	gyrA	D87Y	1	1	none				NA
Trintade et al_2012	24	MM		unevolved	Wt	0.0481968	1.0482	0.0152897	4	0.0305793	ancestral	ancestral without mutation	K12 MG1655	mutation		1	1	rpoB	D516V	3	3	none				NA
Trintade et al_2012	24	MM		unevolved	Wt	0.0944034	1.0944	0.0062169	4	0.0124338	ancestral	ancestral without mutation	K12 MG1655	mutation		1	1	rpoB	H526N	3	3	none				NA
Trintade et al_2012	24	MM		unevolved	Wt	-0.02015	0.97985	0.00572448	4	0.011449	ancestral	ancestral without mutation	K12 MG1655	mutation		1	1	rpoB	H526L	3	3	none				NA
Trintade et al_2012	24	MM		unevolved	Wt	0.122967	1.12297	0.00405507	4	0.00811014	ancestral	ancestral without mutation	K12 MG1655	mutation		1	1	rpoB	H526Y	3	3	none				NA
Trintade et al_2012	24	MM		unevolved	Wt	-0.0776337	0.922366	0.0097415	4	0.019483	ancestral	ancestral without mutation	K12 MG1655	mutation		1	1	rpoB	I572F	3	3	none				NA
Trintade et al_2012	24	MM		unevolved	Wt	-0.0609374	0.939063	0.00608321	4	0.0121664	ancestral	ancestral without mutation	K12 MG1655	mutation		1	1	rpoB	D516Y	3	3	none				NA
Trintade et al_2012	24	MM		unevolved	Wt	0.0877329	1.08773	0.00339309	4	0.00678619	ancestral	ancestral without mutation	K12 MG1655	mutation		1	1	rpoB	D516N	3	3	none				NA
Trintade et al_2012	24	MM		unevolved	Wt	-0.238224	0.761776	0.00602957	4	0.0120591	ancestral	ancestral without mutation	K12 MG1655	mutation		1	1	rpoB	R529H	3	3	none				NA
Trintade et al_2012	24	MM		unevolved	Wt	0.0173778	1.01738	0.011353	4	0.022706	ancestral	ancestral without mutation	K12 MG1655	mutation		1	1	rpoB	S512F	3	3	none				NA
Trintade et al_2012	24	MM		unevolved	Wt	-0.208424	0.791576	0.00425099	4	0.00850197	ancestral	ancestral without mutation	K12 MG1655	mutation		1	1	rpoB	S531F	3	3	none				NA
Trintade et al_2012	24	MM		unevolved	Wt	-0.180547	0.819453	0.0136134	4	0.0272268	ancestral	ancestral without mutation	K12 MG1655	mutation		1	1	rpoB	H526D	3	3	none				NA
Trintade et al_2012	24	MM		unevolved	Wt	-0.0630731	0.936927	0.00978481	4	0.0195696	ancestral	ancestral without mutation	K12 MG1655	mutation		1	1	rpsL	K43R	1	1	none				NA
Trintade et al_2012	24	MM		unevolved	Wt	-0.219506	0.780494	0.0146139	4	0.0292278	ancestral	ancestral without mutation	K12 MG1655	mutation		1	1	rpsL	K43T	1	1	none				NA
Trintade et al_2012	24	MM		unevolved	Wt	-0.272681	0.727319	0.0233057	4	0.0466113	ancestral	ancestral without mutation	K12 MG1655	mutation		1	1	rpsL	K88E	1	1	none				NA
Trintade et al_2012	24	MM		unevolved	Wt	-0.244736	0.755264	0.00993129	4	0.0198626	ancestral	ancestral without mutation	K12 MG1655	mutation		1	1	rpsL	K43N	1	1	none				NA
Trintade et al_2012	24	MM		unevolved	Wt	-0.10552	0.89448	0.014341	4	0.0286821	ancestral	ancestral without mutation	K12 MG1655	mutation		1	1	rpsL	K88R	1	1	none				NA
Trintade et al_2012	24	MM		unevolved	Wt	-0.00462228	0.995378	0.0151077	4	0.0302153	ancestral	ancestral without mutation	K12 MG1655	mutation		1	1	cycA	L432Stop	1	1	none				NA
Trintade et al_2012	24	MM		unevolved	Wt	-0.0235353	0.976465	0.0181848	4	0.0363697	ancestral	ancestral without mutation	K12 MG1655	mutation		1	1	cycA	Insertion3bp	1	1	none				NA
Trintade et al_2012	24	MM		unevolved	Wt	-0.0141729	0.985827	0.0161906	4	0.0323812	ancestral	ancestral without mutation	K12 MG1655	mutation		1	1	cycA	S275Stop	1	1	none				NA
Trintade et al_2012	24	MM		unevolved	Wt	-0.00302695	0.996973	0.0080011	4	0.0160022	ancestral	ancestral without mutation	K12 MG1655	mutation		1	1	cycA	V284F	1	1	none				NA
Trintade et al_2012	24	MM		unevolved	Wt	0.0123435	1.01234	0.0176386	4	0.0352772	ancestral	ancestral without mutation	K12 MG1655	mutation		1	1	cycA	E237K	1	1	none				NA
Trintade et al_2012	24	MM		unevolved	Wt	-0.00538292	0.994617	0.0102043	4	0.0204087	ancestral	ancestral without mutation	K12 MG1655	mutation		1	1	cycA	S313R	1	1	none				NA
Wang et al_2017	48	MacConkey agar	40	unevolved	Wr	-0.127	0.873	0.0225167	3	0.039	ancestral	TOP10 without plasmid	Top10	acquired	TOP10:pHNGC59	2	2	oqxA/ oqxB	pHNGC59	1	1	none				NA					pHNGC59	conjugative	conjugative	2	1			75	0	none	IncF	IncF	75
Wang et al_2017	48	MacConkey agar	40	unevolved	Wr	-0.214	0.786	0.046188	3	0.08	ancestral	TOP10 without plasmid	Top10	acquired + mutation	GAC-4D4	3	3-4	gyrB/ oqxA/ oqxB	A468P/pHNGC59	1	1	none				NA					pHNGC59	conjugative	conjugative	2	1			75	0	none	IncF	IncF	75
Wang et al_2017	48	MacConkey agar	40	unevolved	Wr	-0.494	0.506	0.0288675	3	0.05	ancestral	TOP10 without plasmid	Top10	acquired + mutation	GAC-5D11	3	3-4	gyrA/ oqxA/ oqxB	DS83/pHNGC59	1	1	none				NA					pHNGC59	conjugative	conjugative	2	1			75	0	none	IncF	IncF	75
Wang et al_2017	48	MacConkey agar	40	unevolved	Wr	-0.094	0.906	0.0254034	3	0.044	ancestral	TOP10 without plasmid	Top10	acquired + mutation	GAC-5D12	3	3-4	gyrB/ oqxA/ oqxB	A468P/pHNGC59	1	1	none				NA					pHNGC59	conjugative	conjugative	2	1			75	0	none	IncF	IncF	75
Wang et al_2017	48	MacConkey agar	40	unevolved	Wr	-0.03	0.97	0.0155885	3	0.027	ancestral	TOP10 without plasmid	Top10	acquired + mutation	GAC-8D1	4	3-4	gyrA / gyrB/ oqxA/ oqxB	D87Y/A468P/pHNGC59	1	1	none				NA					pHNGC59	conjugative	conjugative	2	1			75	0	none	IncF	IncF	75
Wang et al_2017	48	MacConkey agar	40	unevolved	Wr	-0.139	0.861	0.0490748	3	0.085	ancestral	TOP10 without plasmid	Top10	acquired + mutation	GAC-8D2	3	3-4	gyrB/ oqxA/ oqxB	A468P/pHNGC59	1	1	none				NA					pHNGC59	conjugative	conjugative	2	1			75	0	none	IncF	IncF	75
Wang et al_2017	48	MacConkey agar	40	unevolved	Wr	-0.14	0.86	0.06755	3	0.117	ancestral	TOP10 without plasmid	Top10	acquired + mutation	GAC-10D11	3	3-4	gyrB/ oqxA/ oqxB	A468P/pHNGC59	1	1	none				NA					pHNGC59	conjugative	conjugative	2	1			75	0	none	IncF	IncF	75
Wang et al_2017	48	MacConkey agar	40	unevolved	Wr	-0.035	0.965	0.0155885	3	0.027	ancestral	TOP10 without plasmid	Top10	acquired + mutation	GAC-10D12	4	3-4	gyrA / gyrB/ oqxA/ oqxB	D87Y/A468P/pHNGC59	1	1	none				NA					pHNGC59	conjugative	conjugative	2	1			75	0	none	IncF	IncF	75
Wang et al_2017	48	MacConkey agar	40	unevolved	Wr	-0.055	0.945	0.0467654	3	0.081	ancestral	TOP10 without plasmid	Top10	acquired + mutation	GAC-15D1	4	3-4	gyrA / gyrB/ oqxA/ oqxB	D87Y/A468P/pHNGC59	1	1	none				NA					pHNGC59	conjugative	conjugative	2	1			75	0	none	IncF	IncF	75
Wang et al_2017	48	MacConkey agar	40	unevolved	Wr	-0.05	0.95	0.0259808	3	0.045	ancestral	TOP10 without plasmid	Top10	acquired + mutation	GAC-20D6	5	5+	gyrA / gyrB / soxR/ oqxA/ oqxB	D87Y/A468P/del15nt/pHNGC59	1	1	genes	soxR	1	15	small					pHNGC59	conjugative	conjugative	2	1			75	0	none	IncF	IncF	75
Wang et al_2017	48	MacConkey agar	40	unevolved	Wr	-0.236	0.764	0.0254034	3	0.044	ancestral	TOP10 without plasmid	Top10	acquired	TOP10:pHNFD436	2	2	oqxA/ oqxB	pHNFD436	1	1	none				NA					pHNFD436	conjugative	conjugative	2	1			50	0	none			50
Wang et al_2017	48	MacConkey agar	40	unevolved	Wr	-0.443	0.557	0.056003	3	0.097	ancestral	TOP10 without plasmid	Top10	acquired + mutation	FKD-3D2	3	3-4	gyrB/ oqxA/ oqxB	F458V/pHNFD436	1	1	none				NA					pHNFD436	conjugative	conjugative	2	1			50	0	none			50
Wang et al_2017	48	MacConkey agar	40	unevolved	Wr	-0.32	0.68	0.0317543	3	0.055	ancestral	TOP10 without plasmid	Top10	acquired + mutation	FKD-5D6	3	3-4	gyrB/ oqxA/ oqxB	F458V/pHNFD436	1	1	none				NA					pHNFD436	conjugative	conjugative	2	1			50	0	none			50
Wang et al_2017	48	MacConkey agar	40	unevolved	Wr	-0.505	0.495	0.00173205	3	0.003	ancestral	TOP10 without plasmid	Top10	acquired + mutation	FKD-5D19	3	3-4	gyrA/ oqxA/ oqxB	DS83/pHNFD436	1	1	none				NA					pHNFD436	conjugative	conjugative	2	1			50	0	none			50
Wang et al_2017	48	MacConkey agar	40	unevolved	Wr	-0.286	0.714	0.0277128	3	0.048	ancestral	TOP10 without plasmid	Top10	acquired + mutation	FKD-7D1	4	3-4	gyrA / gyrB/ oqxA/ oqxB	gyrA2(D87N)/F458V/pHNFD436	1	1	none				NA					pHNFD436	conjugative	conjugative	2	1			50	0	none			50
Wang et al_2017	48	MacConkey agar	40	unevolved	Wr	-0.215	0.785	0.0282902	3	0.049	ancestral	TOP10 without plasmid	Top10	acquired + mutation	FKD-7D2	4	3-4	gyrA / gyrB/ oqxA/ oqxB	gyrA2(D87N)/F458V/pHNFD436	1	1	none				NA					pHNFD436	conjugative	conjugative	2	1			50	0	none			50
Wang et al_2017	48	MacConkey agar	40	unevolved	Wr	0.062	1.062	0.00288675	3	0.005	ancestral	TOP10 without plasmid	Top10	acquired + mutation	FKD-10D11	4	3-4	gyrA / gyrB/ oqxA/ oqxB	gyrA2(D87N)/F458V/pHNFD436	1	1	none				NA					pHNFD436	conjugative	conjugative	2	1			50	0	none			50
Wang et al_2017	48	MacConkey agar	40	unevolved	Wr	0.119	1.119	0.0294449	3	0.051	ancestral	TOP10 without plasmid	Top10	acquired + mutation	FKD-10D17	4	3-4	gyrA / gyrB/ oqxA/ oqxB	gyrA2(D87N)/F458V/pHNFD436	1	1	none				NA					pHNFD436	conjugative	conjugative	2	1			50	0	none			50
Wang et al_2017	48	MacConkey agar	40	unevolved	Wr	0.113	1.113	0.0282902	3	0.049	ancestral	TOP10 without plasmid	Top10	acquired + mutation	FKD-12D1	4	3-4	gyrA / gyrB/ oqxA/ oqxB	gyrA2(D87N)/F458V/pHNFD436	1	1	none				NA					pHNFD436	conjugative	conjugative	2	1			50	0	none			50
Wang et al_2017	48	MacConkey agar	40	unevolved	Wr	0.092	1.092	0.0340637	3	0.059	ancestral	TOP10 without plasmid	Top10	acquired + mutation	FKD-15D4	5	5+	gyrA / gyrB/ parE/ oqxA/ oqxB	gyrA2(D87N)/F458V/I444F/pHNFD436	1	1	none				NA					pHNFD436	conjugative	conjugative	2	1			50	0	none			50
Wang et al_2017	48	MacConkey agar	40	unevolved	Wr	0.045	1.045	0.0069282	3	0.012	ancestral	TOP10 without plasmid	Top10	acquired + mutation	FKD-20D1	5	5+	gyrA / gyrB/ parE/ oqxA/ oqxB	gyrA2(D87N)/F458V/I444F/pHNFD436	1	1	none				NA					pHNFD436	conjugative	conjugative	2	1			50	0	none			50
Wang et al_2017	48	MacConkey agar	40	unevolved	Wr	0.015	1.015	0.023094	3	0.04	ancestral	TOP10 without plasmid	Top10	mutation	TOP10-5D1	1	1	gyrA	A119E	1	1	none				NA
Wang et al_2017	48	MacConkey agar	40	unevolved	Wr	0.037	1.037	0.0254034	3	0.044	ancestral	TOP10 without plasmid	Top10	mutation	TOP10-15D6	1	1	gyrA	A119E	1	1	none				NA
Wang et al_2017	48	MacConkey agar	40	unevolved	Wr	0.531	1.531	0.0646632	3	0.112	ancestral	TOP10 without plasmid	Top10	mutation	TOP10-20D1	2	2	gyrA / marR	A119E/E31Stop	2	2	none				NA
Wang et al_2019	4	LB	60	unevolved	Wt	0.134921	1.13492	0.0481126	3	0.0833334	ancestral	ancestral without mutation	MG1655	mutation	AcrB-	1	1	acrB	delacrB	1	0	genes	acrB	1	3150	sup_1000pb
Wang et al_2019	4	LB	60	unevolved	Wt	0.214286	1.21429	0.0824786	3	0.142857	ancestral	ancestral without mutation	MG1655	mutation	MarA-	6	5+	marR/marA/marB/rob/soxS/soxR	delmarRAB/delrob/delSoxSR	3	2	genes	marR/ marA/ marB/ rob/ SoxSR	3	2697	sup_1000pb
Yates_2006	24	Davis Mingioli broth		unevolved	Wr	0.351	1.14168	0.0295101	6	0.0722847	isogenic	isogenic without plasmid	K12 MG1655	acquired	plasmid pUK2001	1	1	aac(3)IV	aac(3)IV	1	1	none		0	0	none					pUK2001	conjugative	conjugative	1	1			91	0	none			91
Yates_2006	24	Davis Mingioli broth		unevolved	Wr	0.351	1.14168	0.0295101	6	0.0722847	isogenic	isogenic without plasmid	K12 MG1655	acquired	plasmid pUK2001	1	1	aac(3)IV	aac(3)IV	1	1	none		0	0	none					pUK2001	conjugative	conjugative	1	1			91	0	none			91
Yates_2006	24	Davis Mingioli broth		unevolved	Wr	0.412	1.27077	0.056398	6	0.138146	isogenic	isogenic without plasmid	K12 MG1655	acquired	plasmid pUK2002	3	3-4	aac(3)IV/ tet(B)/ tet(K)	aac(3)IV,tet(B)K	2	2	none		0	0	none					pUK2002	conjugative	conjugative	2	1			115	0	none			115
Yates_2006	24	Davis Mingioli broth		unevolved	Wr	0.412	1.27077	0.056398	6	0.138146	isogenic	isogenic without plasmid	K12 MG1655	acquired	plasmid pUK2002	3	3-4	aac(3)IV/ tet(B)/ tet(K)	aac(3)IV,tet(B)K	2	2	none		0	0	none					pUK2002	conjugative	conjugative	2	1			115	0	none			115
Yates_2006	24	Davis Mingioli broth		unevolved	Wr	-0,057	0.916474	0.0173977	6	0.0426155	isogenic	isogenic without plasmid	K12 MG1655	acquired	plasmid pUK2003	3	3-4	aac(3)IV/ tet(B)/ tet(K)	aac(3)IV,tet(B)K	2	2	none		0	0	none					pUK2003	conjugative	conjugative	2	1			181	0	none			181
Yates_2006	24	Davis Mingioli broth		unevolved	Wr	-0,057	0.916474	0.0173977	6	0.0426155	isogenic	isogenic without plasmid	K12 MG1655	acquired	plasmid pUK2003	3	3-4	aac(3)IV/ tet(B)/ tet(K)	aac(3)IV,tet(B)K	2	2	none		0	0	none					pUK2003	conjugative	conjugative	2	1			181	0	none			181
Yi et al_2022	24	LB		unevolved	Wr	0.0401294	1.04013	0.0446508	3	0.0773375	ancestral	ancestral without plamsid	BW25113	acquired	pHNSHP23	2	2	mcr-1/ hns	pHNSHP23	2	2	none				NA					pHNSHP23	conjugative	conjugative		1			33.309	0	none	IncX4	IncX
Yi et al_2022	48	LB		unevolved	Wr	0.0718447	1.07184	0.0250428	3	0.0433753	ancestral	ancestral without plamsid	BW25113	acquired	pHNSHP23	2	2	mcr-1/ hns	pHNSHP23	2	2	none				NA					pHNSHP23	conjugative	conjugative		1			33.309	0	none	IncX4	IncX
Yi et al_2022	72	LB		unevolved	Wr	0.106149	1.10615	0.0433077	3	0.0750111	ancestral	ancestral without plamsid	BW25113	acquired	pHNSHP23	2	2	mcr-1/ hns	pHNSHP23	2	2	none				NA					pHNSHP23	conjugative	conjugative		1			33.309	0	none	IncX4	IncX
Yi et al_2022	96	LB		unevolved	Wr	0.0653722	1.06537	0.0105959	3	0.0183527	ancestral	ancestral without plamsid	BW25113	acquired	pHNSHP23	2	2	mcr-1/ hns	pHNSHP23	2	2	none				NA					pHNSHP23	conjugative	conjugative		1			33.309	0	none	IncX4	IncX
Yi et al_2022	120	LB		unevolved	Wr	0.11068	1.11068	0.0167411	3	0.0289965	ancestral	ancestral without plamsid	BW25113	acquired	pHNSHP23	2	2	mcr-1/ hns	pHNSHP23	2	2	none				NA					pHNSHP23	conjugative	conjugative		1			33.309	0	none	IncX4	IncX
Yi et al_2022	24	LB		unevolved	Wr	-0.0427184	0.957282	0.00488662	3	0.00846388	isogenic	ancestral without plamsid	BW25113	acquired	pHNSHP23-DpixR	2	2	mcr-1/ hns	pHNSHP23-DpixR	2	2	plasmid_genes	pixR	1	15000	sup_1000pb					pHNSHP23-DpixR	conjugative	conjugative		1			18.309	0	none	IncX4	IncX
Yi et al_2022	48	LB		unevolved	Wr	-0.142395	0.857605	0.0282129	3	0.0488663	isogenic	ancestral without plamsid	BW25113	acquired	pHNSHP23-DpixR	2	2	mcr-1/ hns	pHNSHP23-DpixR	2	2	plasmid_genes	pixR	1	15000	sup_1000pb					pHNSHP23-DpixR	conjugative	conjugative		1			18.309	0	none	IncX4	IncX
Yi et al_2022	72	LB		unevolved	Wr	-0.177346	0.822654	0.000647267	3	0.0011211	isogenic	ancestral without plamsid	BW25113	acquired	pHNSHP23-DpixR	2	2	mcr-1/ hns	pHNSHP23-DpixR	2	2	plasmid_genes	pixR	1	15000	sup_1000pb					pHNSHP23-DpixR	conjugative	conjugative		1			18.309	0	none	IncX4	IncX
Yi et al_2022	96	LB		unevolved	Wr	-0.247896	0.752104	0.0152619	3	0.0264344	isogenic	ancestral without plamsid	BW25113	acquired	pHNSHP23-DpixR	2	2	mcr-1/ hns	pHNSHP23-DpixR	2	2	plasmid_genes	pixR	1	15000	sup_1000pb					pHNSHP23-DpixR	conjugative	conjugative		1			18.309	0	none	IncX4	IncX
Yi et al_2022	120	LB		unevolved	Wr	-0.319094	0.680906	0.0261075	3	0.0452195	isogenic	ancestral without plamsid	BW25113	acquired	pHNSHP23-DpixR	2	2	mcr-1/ hns	pHNSHP23-DpixR	2	2	plasmid_genes	pixR	1	15000	sup_1000pb					pHNSHP23-DpixR	conjugative	conjugative		1			18.309	0	none	IncX4	IncX
Zhang et al_2022	24	LB	1000	evolved	Wr	-0.104	0.896	0.00877846	23	0.0421	ancestral	ancestral without plasmid	K12 MG1655	acquired	A:H:p	3	3-4	aphA/blaTem/tet(A)	RP4	3	3	none		0	0	none					RP4	conjugative	conjugative	3	1	AMP, KAN	2	60.1	1	blaTem	IncP1	IncP	60.1
Zhang et al_2022	24	LB	1000	evolved	Wr	0.154	1.154	0.0127	25	0.0635	ancestral	evolved/ancestral	evolved strains	acquired	E:H:p	3	3-4	aphA/blaTem/tet(A)	RP4	3	3	none		0	0	none					RP4	conjugative	conjugative	3	1	AMP, KAN	2	60.1	1	blaTem	IncP1	IncP	60.1
